# Supplementary material for: Diaqua­tris­(nitrato-κ2 O,O′){2,2′-[pyridine-2,6-diylbis(methyl­ene­oxy)]dibenzaldehyde-κO 1}dysprosium(III)–2,2′-[pyridine-2,6-diylbis(methyl­ene­oxy)]dibenzaldehyde (1/1)
Source: Acta Crystallogr Sect E Struct Rep Online. 2012 Sep 5;68(Pt 10):m1239–40. doi: 10.1107/S160053681203680X (PMC3470130; doi:10.1107/S160053681203680X)
Supplement: Supplementary file 1 [file e-68-m1239-sup1.cif]

##############################################################################
#                                                                            #
# This CIF contains the data in a paper accepted for publication in          #
# Acta Crystallographica Section E. It conforms to the requirements of       #
# Notes for Authors for Acta Crystallographica Section E, and has been       #
# peer reviewed under the auspices of the IUCr Commission on Journals.       #
#                                                                            #
# Full details of the Crystallographic Information File format               #
# are given in the paper "The Crystallographic Information File (CIF):       #
# a New Standard Archive File for Crystallography" by S. R. Hall, F. H.      #
# Allen and I. D. Brown [Acta Cryst. (1991), A47, 655-685].                  #
#                                                                            #
# The current version of the core CIF dictionary is obtainable from          #
# ftp://ftp.iucr.org/pub/cif_core.dic.                                       #
#                                                                            #
# Software is freely available for graphical display of the structure(s)     #
# in this CIF. For information consult the CIF software page                 #
# http://www.iucr.org/resources/cif/software.                                #
#                                                                            #
# This file may be used for bona fide research purposes within the           #
# scientific community so long as proper attribution is given to the journal # 
# article from which it was obtained.                                        #
#                                                                            #
##############################################################################
data_I
_audit_creation_method     SHELXL97
_chemical_name_systematic
;
Diaquatris(nitrato-\k^2^<i>O</i>,<i>O</i>'){2,2'-[pyridine-2,6-
diylbis(methyleneoxy)]dibenzaldehyde-\k<i>O</i>^1^}dysprosium(III)--
2,2'-[pyridine-2,6-diylbis(methyleneoxy)]dibenzaldehyde (1/1)
;
_chemical_name_common     ?
_chemical_formula_moiety     'C21 H21 Dy N4 O15, C21 H17 N O4'
_chemical_formula_sum     'C42 H38 Dy N5 O19'
_chemical_formula_iupac     '[Dy (N O3)3 (C21 H17 N O4) (H2 O)2], C21 H17 N O4'
_chemical_formula_weight     1079.27
_chemical_melting_point     ?
_symmetry_cell_setting     triclinic
_symmetry_space_group_name_H-M     'P -1'
_symmetry_space_group_name_Hall     '-P 1'
loop_
    _symmetry_equiv_pos_as_xyz
    'x, y, z'
    '-x, -y, -z'
_cell_length_a     7.7552(3)
_cell_length_b     16.1249(8)
_cell_length_c     17.7178(7)
_cell_angle_alpha     75.531(4)
_cell_angle_beta     85.173(3)
_cell_angle_gamma     88.398(4)
_cell_volume     2137.71(16)
_cell_formula_units_Z     2
_cell_measurement_reflns_used     6816
_cell_measurement_theta_min     3.4187
_cell_measurement_theta_max     25.9978
_cell_measurement_temperature     136(2)
_exptl_crystal_description     irregular
_exptl_crystal_colour     colourless
_exptl_crystal_size_max     0.4285
_exptl_crystal_size_mid     0.2576
_exptl_crystal_size_min     0.1202
_exptl_crystal_density_diffrn     1.677
_exptl_crystal_density_meas     ?
_exptl_crystal_density_method     'not measured'
_exptl_crystal_F_000     1086
loop_
    _exptl_crystal_face_index_h
    _exptl_crystal_face_index_k
    _exptl_crystal_face_index_l
    _exptl_crystal_face_perp_dist
    -3 22 1 0.0601
    3 -22 -1 0.0601
    0 -19 -18 0.1242
    -11 -5 0 0.1288
    11 5 0 0.1288
    3 -1 -23 0.1810
    -5 0 20 0.0903
_exptl_absorpt_coefficient_mu     1.836
_exptl_absorpt_correction_type     analytical
_exptl_absorpt_process_details
;
[<i>CrysAlis PRO</i> (Agilent, 2010); based on
expressions derived by Clark & Reid (1995)]
;
_exptl_absorpt_correction_T_min     0.599
_exptl_absorpt_correction_T_max     0.816
_exptl_special_details     ?
_diffrn_ambient_temperature     136(2)
_diffrn_radiation_type     MoK\a
_diffrn_radiation_wavelength     0.71073
_diffrn_radiation_source     'Enhance (Mo) X-ray Source'
_diffrn_radiation_monochromator     graphite
_diffrn_measurement_device_type     'Agilent Xcalibur Atlas Gemini'
_diffrn_measurement_method     '\f and \w scans'
_diffrn_detector_area_resol_mean     10.4685
_diffrn_reflns_number     15907
_diffrn_reflns_av_R_equivalents     0.0339
_diffrn_reflns_av_sigmaI/netI     0.0553
_diffrn_reflns_theta_min     3.43
_diffrn_reflns_theta_max     26.05
_diffrn_reflns_theta_full     26.05
_diffrn_measured_fraction_theta_max     0.997
_diffrn_measured_fraction_theta_full     0.997
_diffrn_reflns_limit_h_min     -9
_diffrn_reflns_limit_h_max     9
_diffrn_reflns_limit_k_min     -19
_diffrn_reflns_limit_k_max     19
_diffrn_reflns_limit_l_min     -20
_diffrn_reflns_limit_l_max     21
_diffrn_standards_number     ?
_diffrn_standards_interval_count     ?
_diffrn_standards_interval_time     ?
_diffrn_standards_decay_%     0
_refine_special_details     ?
_reflns_number_total     8436
_reflns_number_gt     7464
_reflns_threshold_expression     I>2\s(I)
_refine_ls_structure_factor_coef     Fsqd
_refine_ls_matrix_type     full
_refine_ls_R_factor_all     0.0382
_refine_ls_R_factor_gt     0.0304
_refine_ls_wR_factor_gt     0.0619
_refine_ls_wR_factor_ref     0.0662
_refine_ls_goodness_of_fit_ref     1.048
_refine_ls_restrained_S_all     1.048
_refine_ls_number_reflns     8436
_refine_ls_number_parameters     616
_refine_ls_number_restraints     0
_refine_ls_number_constraints     0
_refine_ls_hydrogen_treatment     mixed
_refine_ls_weighting_scheme     calc
_refine_ls_weighting_details
         'calc w=1/[\s^2^(Fo^2^)+(0.0210P)^2^+0.3171P] where P=(Fo^2^+2Fc^2^)/3'
_atom_sites_solution_hydrogens     geom
_atom_sites_solution_primary     direct
_atom_sites_solution_secondary     difmap
_refine_ls_shift/su_max     0.001
_refine_ls_shift/su_mean     0.000
_refine_diff_density_max     0.947
_refine_diff_density_min     -0.882
_refine_ls_extinction_method     none
_refine_ls_extinction_coef     ?
loop_
    _atom_type_symbol
    _atom_type_description
    _atom_type_scat_dispersion_real
    _atom_type_scat_dispersion_imag
    _atom_type_scat_source
    'C' 'C' 0.0033 0.0016
                         'International Tables Vol C Tables 4.2.6.8 and 6.1.1.4'
    'H' 'H' 0.0000 0.0000
                         'International Tables Vol C Tables 4.2.6.8 and 6.1.1.4'
    'N' 'N' 0.0061 0.0033
                         'International Tables Vol C Tables 4.2.6.8 and 6.1.1.4'
    'O' 'O' 0.0106 0.0060
                         'International Tables Vol C Tables 4.2.6.8 and 6.1.1.4'
    'Dy' 'Dy' -0.1892 4.4098
                         'International Tables Vol C Tables 4.2.6.8 and 6.1.1.4'
_computing_data_collection     'CrysAlis CCD (Agilent, 2010)'
_computing_cell_refinement     'CrysAlis CCD (Agilent, 2010)'
_computing_data_reduction     'CrysAlis RED (Agilent, 2010)'
_computing_structure_solution     'SHELXS97 (Sheldrick, 2008)'
_computing_structure_refinement     'SHELXL97 (Sheldrick, 2008)'
_computing_molecular_graphics
;
SHELXTL (Sheldrick, 2008) and Mercury (Macrae <i>et al.</i>,
2008)
;
_computing_publication_material     'SHELXTL (Sheldrick, 2008)'
loop_
    _atom_site_type_symbol
    _atom_site_label
    _atom_site_fract_x
    _atom_site_fract_y
    _atom_site_fract_z
    _atom_site_U_iso_or_equiv
    _atom_site_adp_type
    _atom_site_calc_flag
    _atom_site_refinement_flags
    _atom_site_occupancy
    _atom_site_symmetry_multiplicity
    _atom_site_disorder_assembly
    _atom_site_disorder_group
    Dy Dy1 0.314191(17) 0.208885(9) 0.209569(8) 0.01740(6) Uani d . 1 1 . .
    O O1 0.3943(3) 0.27312(13) 0.07188(12) 0.0234(5) Uani d . 1 1 . .
    O O2 0.2481(3) 0.50508(13) -0.02862(12) 0.0256(5) Uani d . 1 1 . .
    O O3 -0.1020(3) 0.86057(13) 0.08702(12) 0.0264(5) Uani d . 1 1 . .
    O O4 0.0259(3) 0.97127(14) 0.24948(13) 0.0313(5) Uani d . 1 1 . .
    N N1 0.0247(3) 0.69668(15) -0.00696(14) 0.0161(5) Uani d . 1 1 . .
    C C1 0.3563(4) 0.3456(2) 0.03692(18) 0.0211(7) Uani d . 1 1 . .
    H H1A 0.2981 0.3812 0.0665 0.025 Uiso calc R 1 1 . .
    C C2 0.3930(4) 0.38191(18) -0.04627(17) 0.0165(6) Uani d . 1 1 . .
    C C3 0.4822(4) 0.3355(2) -0.09437(18) 0.0207(7) Uani d . 1 1 . .
    H H3A 0.5236 0.2795 -0.0722 0.025 Uiso calc R 1 1 . .
    C C4 0.5106(4) 0.3703(2) -0.17365(19) 0.0259(7) Uani d . 1 1 . .
    H H4A 0.5723 0.3388 -0.2060 0.031 Uiso calc R 1 1 . .
    C C5 0.4485(4) 0.4517(2) -0.20566(19) 0.0279(8) Uani d . 1 1 . .
    H H5A 0.4674 0.4754 -0.2604 0.033 Uiso calc R 1 1 . .
    C C6 0.3594(4) 0.4993(2) -0.15972(19) 0.0245(7) Uani d . 1 1 . .
    H H6A 0.3174 0.5551 -0.1826 0.029 Uiso calc R 1 1 . .
    C C7 0.3324(4) 0.46446(19) -0.07995(18) 0.0194(7) Uani d . 1 1 . .
    C C8 0.1760(4) 0.58838(18) -0.05739(18) 0.0210(7) Uani d . 1 1 . .
    H H8A 0.0827 0.5856 -0.0915 0.025 Uiso calc R 1 1 . .
    H H8B 0.2663 0.6278 -0.0883 0.025 Uiso calc R 1 1 . .
    C C9 0.1047(4) 0.61991(18) 0.01229(17) 0.0164(6) Uani d . 1 1 . .
    C C10 0.1242(4) 0.57589(19) 0.08854(18) 0.0208(7) Uani d . 1 1 . .
    H H10A 0.1813 0.5218 0.1000 0.025 Uiso calc R 1 1 . .
    C C11 0.0588(4) 0.6122(2) 0.14780(18) 0.0240(7) Uani d . 1 1 . .
    H H11A 0.0693 0.5830 0.2009 0.029 Uiso calc R 1 1 . .
    C C12 -0.0220(4) 0.6911(2) 0.12971(18) 0.0221(7) Uani d . 1 1 . .
    H H12A -0.0668 0.7171 0.1699 0.027 Uiso calc R 1 1 . .
    C C13 -0.0365(4) 0.73145(18) 0.05210(17) 0.0175(6) Uani d . 1 1 . .
    C C14 -0.1237(4) 0.81730(18) 0.02744(17) 0.0185(6) Uani d . 1 1 . .
    H H14A -0.0699 0.8503 -0.0235 0.022 Uiso calc R 1 1 . .
    H H14B -0.2482 0.8101 0.0222 0.022 Uiso calc R 1 1 . .
    C C15 -0.1588(4) 0.94333(19) 0.07654(18) 0.0213(7) Uani d . 1 1 . .
    C C16 -0.2499(4) 0.9860(2) 0.01378(19) 0.0230(7) Uani d . 1 1 . .
    H H16A -0.2743 0.9586 -0.0257 0.028 Uiso calc R 1 1 . .
    C C17 -0.3046(4) 1.0697(2) 0.0099(2) 0.0261(7) Uani d . 1 1 . .
    H H17A -0.3662 1.0995 -0.0330 0.031 Uiso calc R 1 1 . .
    C C18 -0.2714(4) 1.1104(2) 0.0669(2) 0.0291(8) Uani d . 1 1 . .
    H H18A -0.3119 1.1672 0.0639 0.035 Uiso calc R 1 1 . .
    C C19 -0.1788(4) 1.06780(19) 0.12838(19) 0.0245(7) Uani d . 1 1 . .
    H H19A -0.1550 1.0959 0.1675 0.029 Uiso calc R 1 1 . .
    C C20 -0.1196(4) 0.98422(19) 0.13412(18) 0.0202(7) Uani d . 1 1 . .
    C C21 -0.0134(4) 0.9414(2) 0.19675(19) 0.0261(7) Uani d . 1 1 . .
    H H21A 0.0286 0.8855 0.1963 0.031 Uiso calc R 1 1 . .
    O O5 0.0475(3) 0.24740(15) 0.15929(14) 0.0233(5) Uani d . 1 1 . .
    H H51 0.026(4) 0.259(2) 0.117(2) 0.028 Uiso d . 1 1 . .
    H H52 -0.029(4) 0.244(2) 0.187(2) 0.028 Uiso d . 1 1 . .
    O O6 0.1312(3) 0.11311(14) 0.29763(13) 0.0206(5) Uani d . 1 1 . .
    H H61 0.092(5) 0.079(2) 0.286(2) 0.025 Uiso d . 1 1 . .
    H H62 0.150(4) 0.097(2) 0.346(2) 0.025 Uiso d . 1 1 . .
    N N2 0.2136(4) 0.36004(18) 0.25775(16) 0.0277(6) Uani d . 1 1 . .
    N N3 0.6425(3) 0.22608(17) 0.26502(16) 0.0239(6) Uani d . 1 1 . .
    N N4 0.3919(3) 0.04582(16) 0.17732(15) 0.0228(6) Uani d . 1 1 . .
    O O7 0.3260(3) 0.36027(13) 0.20041(13) 0.0285(5) Uani d . 1 1 . .
    O O8 0.1607(3) 0.28687(13) 0.29638(12) 0.0251(5) Uani d . 1 1 . .
    O O9 0.1582(4) 0.42612(15) 0.27163(16) 0.0473(7) Uani d . 1 1 . .
    O O10 0.6228(3) 0.24169(14) 0.19230(12) 0.0252(5) Uani d . 1 1 . .
    O O11 0.5087(3) 0.20311(14) 0.31135(12) 0.0239(5) Uani d . 1 1 . .
    O O12 0.7836(3) 0.23299(18) 0.28843(15) 0.0424(7) Uani d . 1 1 . .
    O O13 0.4666(3) 0.07017(13) 0.22969(12) 0.0250(5) Uani d . 1 1 . .
    O O14 0.2866(3) 0.10068(13) 0.13961(12) 0.0242(5) Uani d . 1 1 . .
    O O15 0.4164(3) -0.02375(13) 0.16444(13) 0.0301(5) Uani d . 1 1 . .
    O O51 0.6068(4) 0.64204(18) 0.57161(17) 0.0580(8) Uani d . 1 1 . .
    O O52 0.4043(3) 0.85788(14) 0.45072(13) 0.0301(5) Uani d . 1 1 . .
    O O53 -0.0234(3) 1.21517(14) 0.53723(13) 0.0331(6) Uani d . 1 1 . .
    O O54 -0.1747(3) 1.27365(19) 0.73601(16) 0.0518(8) Uani d . 1 1 . .
    N N51 0.1880(3) 1.05765(15) 0.45113(14) 0.0179(5) Uani d . 1 1 . .
    C C51 0.5413(5) 0.7050(2) 0.5331(2) 0.0361(9) Uani d . 1 1 . .
    H H51A 0.4657 0.7376 0.5597 0.043 Uiso calc R 1 1 . .
    C C52 0.5697(4) 0.7354(2) 0.4473(2) 0.0274(8) Uani d . 1 1 . .
    C C53 0.6692(5) 0.6861(2) 0.4054(2) 0.0374(9) Uani d . 1 1 . .
    H H53A 0.7203 0.6341 0.4326 0.045 Uiso calc R 1 1 . .
    C C54 0.6948(5) 0.7116(3) 0.3246(2) 0.0444(10) Uani d . 1 1 . .
    H H54A 0.7638 0.6778 0.2966 0.053 Uiso calc R 1 1 . .
    C C55 0.6194(5) 0.7863(2) 0.2855(2) 0.0365(9) Uani d . 1 1 . .
    H H55A 0.6358 0.8036 0.2300 0.044 Uiso calc R 1 1 . .
    C C56 0.5196(4) 0.8369(2) 0.3254(2) 0.0285(8) Uani d . 1 1 . .
    H H56A 0.4681 0.8885 0.2976 0.034 Uiso calc R 1 1 . .
    C C57 0.4961(4) 0.8113(2) 0.40600(19) 0.0239(7) Uani d . 1 1 . .
    C C58 0.3267(4) 0.93714(19) 0.41339(18) 0.0219(7) Uani d . 1 1 . .
    H H58A 0.2264 0.9267 0.3861 0.026 Uiso calc R 1 1 . .
    H H58B 0.4114 0.9726 0.3745 0.026 Uiso calc R 1 1 . .
    C C59 0.2691(4) 0.98224(19) 0.47611(17) 0.0182(6) Uani d . 1 1 . .
    C C60 0.2996(4) 0.9489(2) 0.55383(18) 0.0223(7) Uani d . 1 1 . .
    H H60A 0.3567 0.8952 0.5699 0.027 Uiso calc R 1 1 . .
    C C61 0.2456(4) 0.9951(2) 0.60731(18) 0.0247(7) Uani d . 1 1 . .
    H H61A 0.2641 0.9734 0.6610 0.030 Uiso calc R 1 1 . .
    C C62 0.1645(4) 1.0730(2) 0.58215(18) 0.0226(7) Uani d . 1 1 . .
    H H62A 0.1284 1.1062 0.6181 0.027 Uiso calc R 1 1 . .
    C C63 0.1363(4) 1.10250(19) 0.50375(17) 0.0178(6) Uani d . 1 1 . .
    C C64 0.0520(4) 1.18726(19) 0.47187(18) 0.0226(7) Uani d . 1 1 . .
    H H64A 0.1388 1.2290 0.4415 0.027 Uiso calc R 1 1 . .
    H H64B -0.0379 1.1812 0.4372 0.027 Uiso calc R 1 1 . .
    C C65 -0.0895(4) 1.2957(2) 0.5271(2) 0.0305(8) Uani d . 1 1 . .
    C C66 -0.1002(6) 1.3522(2) 0.4560(2) 0.0495(11) Uani d . 1 1 . .
    H H66A -0.0590 1.3371 0.4092 0.059 Uiso calc R 1 1 . .
    C C67 -0.1727(9) 1.4322(3) 0.4539(3) 0.099(2) Uani d . 1 1 . .
    H H67A -0.1809 1.4725 0.4050 0.118 Uiso calc R 1 1 . .
    C C68 -0.2332(9) 1.4540(3) 0.5219(4) 0.105(2) Uani d . 1 1 . .
    H H68A -0.2861 1.5084 0.5191 0.126 Uiso calc R 1 1 . .
    C C69 -0.2182(6) 1.3984(3) 0.5933(3) 0.0601(13) Uani d . 1 1 . .
    H H69A -0.2561 1.4151 0.6398 0.072 Uiso calc R 1 1 . .
    C C70 -0.1479(4) 1.3182(2) 0.5976(2) 0.0332(8) Uani d . 1 1 . .
    C C71 -0.1374(4) 1.2578(3) 0.6730(2) 0.0374(9) Uani d . 1 1 . .
    H H71A -0.0982 1.2014 0.6732 0.045 Uiso calc R 1 1 . .
loop_
    _atom_site_aniso_label
    _atom_site_aniso_U_11
    _atom_site_aniso_U_22
    _atom_site_aniso_U_33
    _atom_site_aniso_U_12
    _atom_site_aniso_U_13
    _atom_site_aniso_U_23
    Dy1 0.01950(8) 0.01749(9) 0.01499(8) 0.00244(6) -0.00209(6) -0.00368(6)
    O1 0.0267(11) 0.0203(12) 0.0201(12) 0.0047(10) -0.0035(10) 0.0006(9)
    O2 0.0428(13) 0.0166(11) 0.0159(11) 0.0112(10) 0.0027(10) -0.0040(9)
    O3 0.0444(14) 0.0177(12) 0.0212(12) 0.0081(10) -0.0105(10) -0.0107(10)
    O4 0.0441(14) 0.0335(14) 0.0193(12) -0.0114(11) 0.0020(11) -0.0122(10)
    N1 0.0185(12) 0.0154(13) 0.0158(13) 0.0002(10) -0.0013(10) -0.0062(11)
    C1 0.0221(16) 0.0213(17) 0.0204(17) 0.0013(13) 0.0009(13) -0.0069(14)
    C2 0.0163(14) 0.0161(15) 0.0161(16) -0.0004(12) 0.0028(12) -0.0036(12)
    C3 0.0202(15) 0.0203(16) 0.0231(17) 0.0006(13) 0.0013(13) -0.0089(14)
    C4 0.0267(17) 0.0289(19) 0.0245(18) 0.0006(15) 0.0077(14) -0.0145(15)
    C5 0.0331(18) 0.033(2) 0.0169(17) -0.0031(15) 0.0046(14) -0.0064(15)
    C6 0.0295(17) 0.0226(17) 0.0194(17) 0.0033(14) 0.0037(14) -0.0035(14)
    C7 0.0221(15) 0.0179(16) 0.0193(16) -0.0020(13) 0.0011(13) -0.0070(13)
    C8 0.0279(16) 0.0150(16) 0.0186(16) 0.0029(13) -0.0007(13) -0.0022(13)
    C9 0.0179(14) 0.0174(16) 0.0152(15) -0.0031(12) 0.0012(12) -0.0070(12)
    C10 0.0276(16) 0.0144(16) 0.0207(17) 0.0021(13) -0.0061(14) -0.0040(13)
    C11 0.0337(18) 0.0238(18) 0.0160(16) 0.0006(15) -0.0061(14) -0.0063(14)
    C12 0.0277(16) 0.0223(17) 0.0190(17) 0.0022(14) -0.0005(14) -0.0107(14)
    C13 0.0182(15) 0.0184(16) 0.0176(16) -0.0016(12) -0.0035(13) -0.0070(13)
    C14 0.0244(16) 0.0187(16) 0.0151(15) 0.0039(13) -0.0039(13) -0.0089(13)
    C15 0.0246(16) 0.0170(16) 0.0222(17) 0.0002(13) 0.0055(14) -0.0074(13)
    C16 0.0232(16) 0.0235(17) 0.0230(17) 0.0008(14) -0.0011(14) -0.0076(14)
    C17 0.0236(16) 0.0246(18) 0.0294(19) 0.0028(14) 0.0017(15) -0.0067(15)
    C18 0.0270(17) 0.0197(17) 0.041(2) 0.0015(14) 0.0062(16) -0.0111(16)
    C19 0.0246(16) 0.0228(17) 0.0286(19) -0.0055(14) 0.0079(14) -0.0136(15)
    C20 0.0231(15) 0.0201(16) 0.0177(16) -0.0036(13) 0.0063(13) -0.0078(13)
    C21 0.0332(18) 0.0243(18) 0.0219(18) -0.0039(15) 0.0044(15) -0.0093(15)
    O5 0.0219(12) 0.0332(13) 0.0132(12) 0.0063(10) -0.0001(10) -0.0037(11)
    O6 0.0272(12) 0.0218(13) 0.0137(11) -0.0034(10) -0.0024(10) -0.0053(10)
    N2 0.0370(16) 0.0272(17) 0.0196(15) 0.0022(13) -0.0014(13) -0.0077(13)
    N3 0.0205(14) 0.0262(15) 0.0253(16) 0.0043(12) -0.0045(12) -0.0062(12)
    N4 0.0302(15) 0.0198(15) 0.0170(14) 0.0022(12) 0.0039(12) -0.0045(12)
    O7 0.0399(13) 0.0237(12) 0.0209(12) -0.0045(10) 0.0055(11) -0.0060(10)
    O8 0.0316(12) 0.0209(12) 0.0205(12) -0.0005(10) -0.0007(10) -0.0011(10)
    O9 0.077(2) 0.0240(14) 0.0404(16) 0.0164(14) 0.0043(14) -0.0112(12)
    O10 0.0271(12) 0.0312(13) 0.0158(12) -0.0012(10) -0.0016(9) -0.0029(10)
    O11 0.0202(11) 0.0332(13) 0.0176(12) 0.0012(10) -0.0009(9) -0.0055(10)
    O12 0.0208(12) 0.0715(19) 0.0357(15) -0.0012(12) -0.0079(11) -0.0128(14)
    O13 0.0272(12) 0.0265(12) 0.0228(12) 0.0061(10) -0.0047(10) -0.0090(10)
    O14 0.0349(12) 0.0212(12) 0.0161(11) 0.0071(10) -0.0061(10) -0.0033(9)
    O15 0.0445(14) 0.0171(12) 0.0293(13) 0.0045(10) 0.0012(11) -0.0086(10)
    O51 0.084(2) 0.0463(17) 0.0405(17) 0.0355(17) -0.0179(16) -0.0053(14)
    O52 0.0435(14) 0.0244(12) 0.0208(12) 0.0154(11) -0.0006(11) -0.0049(10)
    O53 0.0537(15) 0.0250(13) 0.0215(13) 0.0138(11) 0.0022(11) -0.0104(10)
    O54 0.0451(16) 0.084(2) 0.0402(17) 0.0168(15) -0.0043(13) -0.0427(16)
    N51 0.0216(13) 0.0179(13) 0.0140(13) -0.0004(11) -0.0001(11) -0.0041(11)
    C51 0.049(2) 0.031(2) 0.029(2) 0.0160(18) -0.0084(18) -0.0084(17)
    C52 0.0276(17) 0.0278(19) 0.0288(19) 0.0035(15) -0.0062(15) -0.0099(15)
    C53 0.041(2) 0.030(2) 0.042(2) 0.0139(17) -0.0028(18) -0.0109(18)
    C54 0.049(2) 0.042(2) 0.045(3) 0.0113(19) 0.010(2) -0.021(2)
    C55 0.043(2) 0.040(2) 0.028(2) -0.0011(18) 0.0044(17) -0.0139(17)
    C56 0.0352(19) 0.0259(18) 0.0248(19) 0.0005(15) 0.0009(15) -0.0080(15)
    C57 0.0238(16) 0.0230(17) 0.0273(18) 0.0005(14) -0.0008(14) -0.0112(15)
    C58 0.0262(16) 0.0202(17) 0.0186(17) 0.0056(14) -0.0034(13) -0.0038(13)
    C59 0.0171(15) 0.0211(17) 0.0166(16) -0.0021(13) 0.0015(13) -0.0056(13)
    C60 0.0228(16) 0.0233(17) 0.0188(17) 0.0028(13) -0.0043(13) -0.0013(14)
    C61 0.0249(16) 0.0321(19) 0.0153(16) 0.0004(15) -0.0017(14) -0.0025(14)
    C62 0.0231(16) 0.0274(18) 0.0182(17) -0.0026(14) -0.0001(13) -0.0078(14)
    C63 0.0171(14) 0.0203(16) 0.0167(16) -0.0035(13) 0.0006(12) -0.0063(13)
    C64 0.0319(17) 0.0218(17) 0.0151(16) 0.0007(14) 0.0007(14) -0.0073(13)
    C65 0.0281(18) 0.0248(19) 0.039(2) 0.0023(15) -0.0006(16) -0.0104(16)
    C66 0.071(3) 0.031(2) 0.041(3) 0.017(2) 0.007(2) -0.0037(19)
    C67 0.159(6) 0.047(3) 0.064(4) 0.048(4) 0.035(4) 0.013(3)
    C68 0.167(6) 0.036(3) 0.093(5) 0.048(3) 0.044(4) -0.004(3)
    C69 0.072(3) 0.037(2) 0.070(3) 0.009(2) 0.024(3) -0.022(2)
    C70 0.0275(18) 0.030(2) 0.048(2) 0.0031(15) -0.0002(17) -0.0211(18)
    C71 0.0324(19) 0.051(2) 0.037(2) 0.0130(18) -0.0060(17) -0.027(2)
_geom_special_details     ?
loop_
    _geom_bond_atom_site_label_1
    _geom_bond_atom_site_label_2
    _geom_bond_site_symmetry_2
    _geom_bond_distance
    _geom_bond_publ_flag
    Dy1 O1 . 2.435(2) yes
    Dy1 O5 . 2.327(2) yes
    Dy1 O6 . 2.320(2) yes
    Dy1 O7 . 2.410(2) yes
    Dy1 O8 . 2.437(2) yes
    Dy1 O10 . 2.443(2) yes
    Dy1 O11 . 2.429(2) yes
    Dy1 O13 . 2.460(2) yes
    Dy1 O14 . 2.403(2) yes
    Dy1 N2 . 2.846(3) ?
    Dy1 N3 . 2.849(3) ?
    Dy1 N4 . 2.865(3) ?
    O1 C1 . 1.220(3) ?
    O2 C7 . 1.363(3) ?
    O2 C8 . 1.428(3) ?
    O3 C15 . 1.366(3) ?
    O3 C14 . 1.426(3) ?
    O4 C21 . 1.216(4) ?
    N1 C9 . 1.347(4) ?
    N1 C13 . 1.353(4) ?
    C1 C2 . 1.450(4) ?
    C1 H1A . 0.9500 ?
    C2 C3 . 1.398(4) ?
    C2 C7 . 1.402(4) ?
    C3 C4 . 1.377(4) ?
    C3 H3A . 0.9500 ?
    C4 C5 . 1.384(4) ?
    C4 H4A . 0.9500 ?
    C5 C6 . 1.385(4) ?
    C5 H5A . 0.9500 ?
    C6 C7 . 1.385(4) ?
    C6 H6A . 0.9500 ?
    C8 C9 . 1.507(4) ?
    C8 H8A . 0.9900 ?
    C8 H8B . 0.9900 ?
    C9 C10 . 1.379(4) ?
    C10 C11 . 1.380(4) ?
    C10 H10A . 0.9500 ?
    C11 C12 . 1.378(4) ?
    C11 H11A . 0.9500 ?
    C12 C13 . 1.379(4) ?
    C12 H12A . 0.9500 ?
    C13 C14 . 1.503(4) ?
    C14 H14A . 0.9900 ?
    C14 H14B . 0.9900 ?
    C15 C16 . 1.390(4) ?
    C15 C20 . 1.403(4) ?
    C16 C17 . 1.389(4) ?
    C16 H16A . 0.9500 ?
    C17 C18 . 1.379(5) ?
    C17 H17A . 0.9500 ?
    C18 C19 . 1.380(5) ?
    C18 H18A . 0.9500 ?
    C19 C20 . 1.394(4) ?
    C19 H19A . 0.9500 ?
    C20 C21 . 1.458(4) ?
    C21 H21A . 0.9500 ?
    O5 H51 . 0.76(4) ?
    O5 H52 . 0.73(3) ?
    O6 H61 . 0.71(3) ?
    O6 H62 . 0.86(3) ?
    N2 O9 . 1.212(3) ?
    N2 O8 . 1.267(3) ?
    N2 O7 . 1.281(3) ?
    N3 O12 . 1.221(3) ?
    N3 O11 . 1.270(3) ?
    N3 O10 . 1.271(3) ?
    N4 O15 . 1.206(3) ?
    N4 O13 . 1.279(3) ?
    N4 O14 . 1.285(3) ?
    O51 C51 . 1.199(4) ?
    O52 C57 . 1.368(4) ?
    O52 C58 . 1.426(3) ?
    O53 C65 . 1.358(4) ?
    O53 C64 . 1.420(3) ?
    O54 C71 . 1.217(4) ?
    N51 C59 . 1.344(4) ?
    N51 C63 . 1.346(4) ?
    C51 C52 . 1.475(5) ?
    C51 H51A . 0.9500 ?
    C52 C57 . 1.394(4) ?
    C52 C53 . 1.395(5) ?
    C53 C54 . 1.386(5) ?
    C53 H53A . 0.9500 ?
    C54 C55 . 1.373(5) ?
    C54 H54A . 0.9500 ?
    C55 C56 . 1.388(5) ?
    C55 H55A . 0.9500 ?
    C56 C57 . 1.382(5) ?
    C56 H56A . 0.9500 ?
    C58 C59 . 1.505(4) ?
    C58 H58A . 0.9900 ?
    C58 H58B . 0.9900 ?
    C59 C60 . 1.385(4) ?
    C60 C61 . 1.377(4) ?
    C60 H60A . 0.9500 ?
    C61 C62 . 1.378(4) ?
    C61 H61A . 0.9500 ?
    C62 C63 . 1.385(4) ?
    C62 H62A . 0.9500 ?
    C63 C64 . 1.497(4) ?
    C64 H64A . 0.9900 ?
    C64 H64B . 0.9900 ?
    C65 C66 . 1.366(5) ?
    C65 C70 . 1.419(5) ?
    C66 C67 . 1.385(6) ?
    C66 H66A . 0.9500 ?
    C67 C68 . 1.380(7) ?
    C67 H67A . 0.9500 ?
    C68 C69 . 1.366(7) ?
    C68 H68A . 0.9500 ?
    C69 C70 . 1.377(5) ?
    C69 H69A . 0.9500 ?
    C70 C71 . 1.451(5) ?
    C71 H71A . 0.9500 ?
loop_
    _geom_angle_atom_site_label_1
    _geom_angle_atom_site_label_2
    _geom_angle_atom_site_label_3
    _geom_angle_site_symmetry_1
    _geom_angle_site_symmetry_3
    _geom_angle
    _geom_angle_publ_flag
    O6 Dy1 O5 . . 78.55(8) ?
    O6 Dy1 O14 . . 79.03(8) ?
    O5 Dy1 O14 . . 79.82(8) ?
    O6 Dy1 O7 . . 125.04(7) ?
    O5 Dy1 O7 . . 81.96(8) ?
    O14 Dy1 O7 . . 145.81(7) ?
    O6 Dy1 O11 . . 89.94(7) ?
    O5 Dy1 O11 . . 149.62(8) ?
    O14 Dy1 O11 . . 125.81(7) ?
    O7 Dy1 O11 . . 81.97(7) ?
    O6 Dy1 O1 . . 145.20(8) ?
    O5 Dy1 O1 . . 77.24(8) ?
    O14 Dy1 O1 . . 72.40(7) ?
    O7 Dy1 O1 . . 75.50(7) ?
    O11 Dy1 O1 . . 122.85(7) ?
    O6 Dy1 O8 . . 72.43(7) ?
    O5 Dy1 O8 . . 74.04(8) ?
    O14 Dy1 O8 . . 144.36(7) ?
    O7 Dy1 O8 . . 52.83(7) ?
    O11 Dy1 O8 . . 75.70(7) ?
    O1 Dy1 O8 . . 123.16(7) ?
    O6 Dy1 O10 . . 136.95(7) ?
    O5 Dy1 O10 . . 144.49(8) ?
    O14 Dy1 O10 . . 104.30(7) ?
    O7 Dy1 O10 . . 75.42(7) ?
    O11 Dy1 O10 . . 52.72(7) ?
    O1 Dy1 O10 . . 70.85(7) ?
    O8 Dy1 O10 . . 111.08(7) ?
    O6 Dy1 O13 . . 75.04(7) ?
    O5 Dy1 O13 . . 128.94(8) ?
    O14 Dy1 O13 . . 52.83(7) ?
    O7 Dy1 O13 . . 148.23(7) ?
    O11 Dy1 O13 . . 73.02(7) ?
    O1 Dy1 O13 . . 101.80(7) ?
    O8 Dy1 O13 . . 134.29(7) ?
    O10 Dy1 O13 . . 73.92(7) ?
    O6 Dy1 N2 . . 98.47(8) ?
    O5 Dy1 N2 . . 75.03(8) ?
    O14 Dy1 N2 . . 154.70(7) ?
    O7 Dy1 N2 . . 26.59(7) ?
    O11 Dy1 N2 . . 79.08(7) ?
    O1 Dy1 N2 . . 98.99(7) ?
    O8 Dy1 N2 . . 26.32(7) ?
    O10 Dy1 N2 . . 94.69(8) ?
    O13 Dy1 N2 . . 151.25(7) ?
    O6 Dy1 N3 . . 113.96(8) ?
    O5 Dy1 N3 . . 159.45(8) ?
    O14 Dy1 N3 . . 117.58(7) ?
    O7 Dy1 N3 . . 77.50(7) ?
    O11 Dy1 N3 . . 26.34(7) ?
    O1 Dy1 N3 . . 96.91(7) ?
    O8 Dy1 N3 . . 93.67(7) ?
    O10 Dy1 N3 . . 26.38(7) ?
    O13 Dy1 N3 . . 71.37(7) ?
    N2 Dy1 N3 . . 86.66(8) ?
    O6 Dy1 N4 . . 74.87(7) ?
    O5 Dy1 N4 . . 104.39(8) ?
    O14 Dy1 N4 . . 26.42(7) ?
    O7 Dy1 N4 . . 160.10(7) ?
    O11 Dy1 N4 . . 99.44(7) ?
    O1 Dy1 N4 . . 87.39(7) ?
    O8 Dy1 N4 . . 146.90(7) ?
    O10 Dy1 N4 . . 89.55(7) ?
    O13 Dy1 N4 . . 26.42(7) ?
    N2 Dy1 N4 . . 173.22(7) ?
    N3 Dy1 N4 . . 94.89(7) ?
    C1 O1 Dy1 . . 125.07(19) ?
    C7 O2 C8 . . 119.3(2) ?
    C15 O3 C14 . . 118.7(2) ?
    C9 N1 C13 . . 117.5(2) ?
    O1 C1 C2 . . 125.1(3) ?
    O1 C1 H1A . . 117.4 ?
    C2 C1 H1A . . 117.4 ?
    C3 C2 C7 . . 119.0(3) ?
    C3 C2 C1 . . 121.7(3) ?
    C7 C2 C1 . . 119.3(3) ?
    C4 C3 C2 . . 120.7(3) ?
    C4 C3 H3A . . 119.7 ?
    C2 C3 H3A . . 119.7 ?
    C3 C4 C5 . . 119.3(3) ?
    C3 C4 H4A . . 120.3 ?
    C5 C4 H4A . . 120.3 ?
    C4 C5 C6 . . 121.5(3) ?
    C4 C5 H5A . . 119.2 ?
    C6 C5 H5A . . 119.2 ?
    C7 C6 C5 . . 119.0(3) ?
    C7 C6 H6A . . 120.5 ?
    C5 C6 H6A . . 120.5 ?
    O2 C7 C6 . . 124.6(3) ?
    O2 C7 C2 . . 114.9(3) ?
    C6 C7 C2 . . 120.5(3) ?
    O2 C8 C9 . . 107.6(2) ?
    O2 C8 H8A . . 110.2 ?
    C9 C8 H8A . . 110.2 ?
    O2 C8 H8B . . 110.2 ?
    C9 C8 H8B . . 110.2 ?
    H8A C8 H8B . . 108.5 ?
    N1 C9 C10 . . 123.0(3) ?
    N1 C9 C8 . . 113.6(2) ?
    C10 C9 C8 . . 123.3(3) ?
    C9 C10 C11 . . 118.4(3) ?
    C9 C10 H10A . . 120.8 ?
    C11 C10 H10A . . 120.8 ?
    C12 C11 C10 . . 119.7(3) ?
    C12 C11 H11A . . 120.1 ?
    C10 C11 H11A . . 120.1 ?
    C11 C12 C13 . . 118.6(3) ?
    C11 C12 H12A . . 120.7 ?
    C13 C12 H12A . . 120.7 ?
    N1 C13 C12 . . 122.7(3) ?
    N1 C13 C14 . . 115.3(2) ?
    C12 C13 C14 . . 121.9(3) ?
    O3 C14 C13 . . 106.5(2) ?
    O3 C14 H14A . . 110.4 ?
    C13 C14 H14A . . 110.4 ?
    O3 C14 H14B . . 110.4 ?
    C13 C14 H14B . . 110.4 ?
    H14A C14 H14B . . 108.6 ?
    O3 C15 C16 . . 123.6(3) ?
    O3 C15 C20 . . 115.6(3) ?
    C16 C15 C20 . . 120.8(3) ?
    C17 C16 C15 . . 118.7(3) ?
    C17 C16 H16A . . 120.6 ?
    C15 C16 H16A . . 120.6 ?
    C18 C17 C16 . . 121.4(3) ?
    C18 C17 H17A . . 119.3 ?
    C16 C17 H17A . . 119.3 ?
    C17 C18 C19 . . 119.4(3) ?
    C17 C18 H18A . . 120.3 ?
    C19 C18 H18A . . 120.3 ?
    C18 C19 C20 . . 121.1(3) ?
    C18 C19 H19A . . 119.4 ?
    C20 C19 H19A . . 119.4 ?
    C19 C20 C15 . . 118.5(3) ?
    C19 C20 C21 . . 120.8(3) ?
    C15 C20 C21 . . 120.6(3) ?
    O4 C21 C20 . . 125.3(3) ?
    O4 C21 H21A . . 117.4 ?
    C20 C21 H21A . . 117.4 ?
    Dy1 O5 H51 . . 129(3) ?
    Dy1 O5 H52 . . 118(3) ?
    H51 O5 H52 . . 113(4) ?
    Dy1 O6 H61 . . 121(3) ?
    Dy1 O6 H62 . . 121(2) ?
    H61 O6 H62 . . 110(4) ?
    O9 N2 O8 . . 122.9(3) ?
    O9 N2 O7 . . 121.5(3) ?
    O8 N2 O7 . . 115.6(2) ?
    O9 N2 Dy1 . . 172.6(2) ?
    O8 N2 Dy1 . . 58.53(14) ?
    O7 N2 Dy1 . . 57.34(14) ?
    O12 N3 O11 . . 122.2(3) ?
    O12 N3 O10 . . 121.0(3) ?
    O11 N3 O10 . . 116.7(2) ?
    O12 N3 Dy1 . . 179.5(2) ?
    O11 N3 Dy1 . . 58.04(14) ?
    O10 N3 Dy1 . . 58.66(14) ?
    O15 N4 O13 . . 122.9(3) ?
    O15 N4 O14 . . 122.1(3) ?
    O13 N4 O14 . . 115.1(2) ?
    O15 N4 Dy1 . . 176.9(2) ?
    O13 N4 Dy1 . . 58.85(13) ?
    O14 N4 Dy1 . . 56.29(13) ?
    N2 O7 Dy1 . . 96.07(17) ?
    N2 O8 Dy1 . . 95.15(17) ?
    N3 O10 Dy1 . . 94.95(17) ?
    N3 O11 Dy1 . . 95.62(16) ?
    N4 O13 Dy1 . . 94.73(16) ?
    N4 O14 Dy1 . . 97.28(16) ?
    C57 O52 C58 . . 119.3(2) ?
    C65 O53 C64 . . 120.0(3) ?
    C59 N51 C63 . . 118.5(2) ?
    O51 C51 C52 . . 124.7(3) ?
    O51 C51 H51A . . 117.7 ?
    C52 C51 H51A . . 117.7 ?
    C57 C52 C53 . . 118.4(3) ?
    C57 C52 C51 . . 122.1(3) ?
    C53 C52 C51 . . 119.5(3) ?
    C54 C53 C52 . . 121.0(3) ?
    C54 C53 H53A . . 119.5 ?
    C52 C53 H53A . . 119.5 ?
    C55 C54 C53 . . 119.2(3) ?
    C55 C54 H54A . . 120.4 ?
    C53 C54 H54A . . 120.4 ?
    C54 C55 C56 . . 121.2(3) ?
    C54 C55 H55A . . 119.4 ?
    C56 C55 H55A . . 119.4 ?
    C57 C56 C55 . . 119.1(3) ?
    C57 C56 H56A . . 120.4 ?
    C55 C56 H56A . . 120.4 ?
    O52 C57 C56 . . 123.6(3) ?
    O52 C57 C52 . . 115.5(3) ?
    C56 C57 C52 . . 121.0(3) ?
    O52 C58 C59 . . 107.3(2) ?
    O52 C58 H58A . . 110.3 ?
    C59 C58 H58A . . 110.3 ?
    O52 C58 H58B . . 110.3 ?
    C59 C58 H58B . . 110.3 ?
    H58A C58 H58B . . 108.5 ?
    N51 C59 C60 . . 122.5(3) ?
    N51 C59 C58 . . 115.2(2) ?
    C60 C59 C58 . . 122.4(3) ?
    C61 C60 C59 . . 118.7(3) ?
    C61 C60 H60A . . 120.7 ?
    C59 C60 H60A . . 120.7 ?
    C60 C61 C62 . . 119.4(3) ?
    C60 C61 H61A . . 120.3 ?
    C62 C61 H61A . . 120.3 ?
    C61 C62 C63 . . 119.2(3) ?
    C61 C62 H62A . . 120.4 ?
    C63 C62 H62A . . 120.4 ?
    N51 C63 C62 . . 121.9(3) ?
    N51 C63 C64 . . 115.9(3) ?
    C62 C63 C64 . . 122.2(3) ?
    O53 C64 C63 . . 106.6(2) ?
    O53 C64 H64A . . 110.4 ?
    C63 C64 H64A . . 110.4 ?
    O53 C64 H64B . . 110.4 ?
    C63 C64 H64B . . 110.4 ?
    H64A C64 H64B . . 108.6 ?
    O53 C65 C66 . . 124.2(3) ?
    O53 C65 C70 . . 114.5(3) ?
    C66 C65 C70 . . 121.3(3) ?
    C65 C66 C67 . . 118.3(4) ?
    C65 C66 H66A . . 120.9 ?
    C67 C66 H66A . . 120.9 ?
    C68 C67 C66 . . 120.8(5) ?
    C68 C67 H67A . . 119.6 ?
    C66 C67 H67A . . 119.6 ?
    C69 C68 C67 . . 121.0(4) ?
    C69 C68 H68A . . 119.5 ?
    C67 C68 H68A . . 119.5 ?
    C68 C69 C70 . . 119.7(4) ?
    C68 C69 H69A . . 120.1 ?
    C70 C69 H69A . . 120.1 ?
    C69 C70 C65 . . 118.8(4) ?
    C69 C70 C71 . . 120.0(4) ?
    C65 C70 C71 . . 121.2(3) ?
    O54 C71 C70 . . 125.2(3) ?
    O54 C71 H71A . . 117.4 ?
    C70 C71 H71A . . 117.4 ?
loop_
    _geom_torsion_atom_site_label_1
    _geom_torsion_atom_site_label_2
    _geom_torsion_atom_site_label_3
    _geom_torsion_atom_site_label_4
    _geom_torsion_site_symmetry_1
    _geom_torsion_site_symmetry_2
    _geom_torsion_site_symmetry_3
    _geom_torsion_site_symmetry_4
    _geom_torsion
    _geom_torsion_publ_flag
    O6 Dy1 O1 C1 . . . . 104.2(2) ?
    O5 Dy1 O1 C1 . . . . 57.2(2) ?
    O14 Dy1 O1 C1 . . . . 140.4(2) ?
    O7 Dy1 O1 C1 . . . . -27.7(2) ?
    O11 Dy1 O1 C1 . . . . -97.9(2) ?
    O8 Dy1 O1 C1 . . . . -3.8(3) ?
    O10 Dy1 O1 C1 . . . . -107.0(2) ?
    O13 Dy1 O1 C1 . . . . -175.1(2) ?
    N2 Dy1 O1 C1 . . . . -15.1(2) ?
    N3 Dy1 O1 C1 . . . . -102.8(2) ?
    N4 Dy1 O1 C1 . . . . 162.6(2) ?
    Dy1 O1 C1 C2 . . . . -175.3(2) ?
    O1 C1 C2 C3 . . . . -1.7(5) ?
    O1 C1 C2 C7 . . . . 176.0(3) ?
    C7 C2 C3 C4 . . . . 0.2(4) ?
    C1 C2 C3 C4 . . . . 177.9(3) ?
    C2 C3 C4 C5 . . . . -0.6(5) ?
    C3 C4 C5 C6 . . . . 0.5(5) ?
    C4 C5 C6 C7 . . . . 0.1(5) ?
    C8 O2 C7 C6 . . . . 2.1(4) ?
    C8 O2 C7 C2 . . . . -177.9(2) ?
    C5 C6 C7 O2 . . . . 179.5(3) ?
    C5 C6 C7 C2 . . . . -0.6(4) ?
    C3 C2 C7 O2 . . . . -179.6(3) ?
    C1 C2 C7 O2 . . . . 2.7(4) ?
    C3 C2 C7 C6 . . . . 0.4(4) ?
    C1 C2 C7 C6 . . . . -177.3(3) ?
    C7 O2 C8 C9 . . . . -175.5(2) ?
    C13 N1 C9 C10 . . . . 0.8(4) ?
    C13 N1 C9 C8 . . . . -177.2(2) ?
    O2 C8 C9 N1 . . . . -176.9(2) ?
    O2 C8 C9 C10 . . . . 5.1(4) ?
    N1 C9 C10 C11 . . . . 0.0(4) ?
    C8 C9 C10 C11 . . . . 177.8(3) ?
    C9 C10 C11 C12 . . . . -0.7(4) ?
    C10 C11 C12 C13 . . . . 0.6(4) ?
    C9 N1 C13 C12 . . . . -0.9(4) ?
    C9 N1 C13 C14 . . . . 179.7(2) ?
    C11 C12 C13 N1 . . . . 0.2(5) ?
    C11 C12 C13 C14 . . . . 179.6(3) ?
    C15 O3 C14 C13 . . . . 175.3(2) ?
    N1 C13 C14 O3 . . . . -152.1(2) ?
    C12 C13 C14 O3 . . . . 28.4(4) ?
    C14 O3 C15 C16 . . . . 5.5(4) ?
    C14 O3 C15 C20 . . . . -174.6(3) ?
    O3 C15 C16 C17 . . . . 178.7(3) ?
    C20 C15 C16 C17 . . . . -1.3(5) ?
    C15 C16 C17 C18 . . . . -0.4(5) ?
    C16 C17 C18 C19 . . . . 1.3(5) ?
    C17 C18 C19 C20 . . . . -0.5(5) ?
    C18 C19 C20 C15 . . . . -1.1(4) ?
    C18 C19 C20 C21 . . . . 176.4(3) ?
    O3 C15 C20 C19 . . . . -177.9(3) ?
    C16 C15 C20 C19 . . . . 2.0(4) ?
    O3 C15 C20 C21 . . . . 4.5(4) ?
    C16 C15 C20 C21 . . . . -175.5(3) ?
    C19 C20 C21 O4 . . . . 3.3(5) ?
    C15 C20 C21 O4 . . . . -179.2(3) ?
    O6 Dy1 N2 O8 . . . . 8.51(18) ?
    O5 Dy1 N2 O8 . . . . 84.18(17) ?
    O14 Dy1 N2 O8 . . . . 90.7(2) ?
    O7 Dy1 N2 O8 . . . . -173.6(3) ?
    O11 Dy1 N2 O8 . . . . -79.78(17) ?
    O1 Dy1 N2 O8 . . . . 158.29(16) ?
    O10 Dy1 N2 O8 . . . . -130.38(17) ?
    O13 Dy1 N2 O8 . . . . -65.8(2) ?
    N3 Dy1 N2 O8 . . . . -105.23(17) ?
    O6 Dy1 N2 O7 . . . . -177.84(17) ?
    O5 Dy1 N2 O7 . . . . -102.17(18) ?
    O14 Dy1 N2 O7 . . . . -95.6(2) ?
    O11 Dy1 N2 O7 . . . . 93.87(17) ?
    O1 Dy1 N2 O7 . . . . -28.06(17) ?
    O8 Dy1 N2 O7 . . . . 173.6(3) ?
    O10 Dy1 N2 O7 . . . . 43.27(17) ?
    O13 Dy1 N2 O7 . . . . 107.9(2) ?
    N3 Dy1 N2 O7 . . . . 68.42(17) ?
    O6 Dy1 N3 O11 . . . . -25.82(18) ?
    O5 Dy1 N3 O11 . . . . 98.7(3) ?
    O14 Dy1 N3 O11 . . . . -115.66(16) ?
    O7 Dy1 N3 O11 . . . . 97.20(16) ?
    O1 Dy1 N3 O11 . . . . 170.62(16) ?
    O8 Dy1 N3 O11 . . . . 46.57(16) ?
    O10 Dy1 N3 O11 . . . . 179.5(3) ?
    O13 Dy1 N3 O11 . . . . -89.21(16) ?
    N2 Dy1 N3 O11 . . . . 71.96(16) ?
    N4 Dy1 N3 O11 . . . . -101.42(16) ?
    O6 Dy1 N3 O10 . . . . 154.64(16) ?
    O5 Dy1 N3 O10 . . . . -80.8(3) ?
    O14 Dy1 N3 O10 . . . . 64.81(18) ?
    O7 Dy1 N3 O10 . . . . -82.34(17) ?
    O11 Dy1 N3 O10 . . . . -179.5(3) ?
    O1 Dy1 N3 O10 . . . . -8.91(17) ?
    O8 Dy1 N3 O10 . . . . -132.96(16) ?
    O13 Dy1 N3 O10 . . . . 91.25(17) ?
    N2 Dy1 N3 O10 . . . . -107.58(17) ?
    N4 Dy1 N3 O10 . . . . 79.04(17) ?
    O6 Dy1 N4 O13 . . . . -86.75(16) ?
    O5 Dy1 N4 O13 . . . . -160.39(16) ?
    O14 Dy1 N4 O13 . . . . 177.5(3) ?
    O7 Dy1 N4 O13 . . . . 93.1(3) ?
    O11 Dy1 N4 O13 . . . . 0.61(17) ?
    O1 Dy1 N4 O13 . . . . 123.49(16) ?
    O8 Dy1 N4 O13 . . . . -77.6(2) ?
    O10 Dy1 N4 O13 . . . . 52.64(16) ?
    N3 Dy1 N4 O13 . . . . 26.77(17) ?
    O6 Dy1 N4 O14 . . . . 95.80(17) ?
    O5 Dy1 N4 O14 . . . . 22.16(17) ?
    O7 Dy1 N4 O14 . . . . -84.4(3) ?
    O11 Dy1 N4 O14 . . . . -176.84(15) ?
    O1 Dy1 N4 O14 . . . . -53.96(16) ?
    O8 Dy1 N4 O14 . . . . 104.90(18) ?
    O10 Dy1 N4 O14 . . . . -124.81(16) ?
    O13 Dy1 N4 O14 . . . . -177.5(3) ?
    N3 Dy1 N4 O14 . . . . -150.68(16) ?
    O9 N2 O7 Dy1 . . . . -171.4(3) ?
    O8 N2 O7 Dy1 . . . . 6.0(3) ?
    O6 Dy1 O7 N2 . . . . 2.6(2) ?
    O5 Dy1 O7 N2 . . . . 72.50(17) ?
    O14 Dy1 O7 N2 . . . . 130.81(17) ?
    O11 Dy1 O7 N2 . . . . -81.64(17) ?
    O1 Dy1 O7 N2 . . . . 151.32(18) ?
    O8 Dy1 O7 N2 . . . . -3.53(15) ?
    O10 Dy1 O7 N2 . . . . -135.10(18) ?
    O13 Dy1 O7 N2 . . . . -119.63(18) ?
    N3 Dy1 O7 N2 . . . . -108.03(17) ?
    N4 Dy1 O7 N2 . . . . -177.18(19) ?
    O9 N2 O8 Dy1 . . . . 171.4(3) ?
    O7 N2 O8 Dy1 . . . . -5.9(3) ?
    O6 Dy1 O8 N2 . . . . -171.17(18) ?
    O5 Dy1 O8 N2 . . . . -88.41(18) ?
    O14 Dy1 O8 N2 . . . . -132.82(17) ?
    O7 Dy1 O8 N2 . . . . 3.56(16) ?
    O11 Dy1 O8 N2 . . . . 94.27(17) ?
    O1 Dy1 O8 N2 . . . . -25.88(19) ?
    O10 Dy1 O8 N2 . . . . 54.45(18) ?
    O13 Dy1 O8 N2 . . . . 142.22(16) ?
    N3 Dy1 O8 N2 . . . . 74.84(17) ?
    N4 Dy1 O8 N2 . . . . 179.61(15) ?
    O12 N3 O10 Dy1 . . . . 179.5(3) ?
    O11 N3 O10 Dy1 . . . . -0.4(3) ?
    O6 Dy1 O10 N3 . . . . -35.0(2) ?
    O5 Dy1 O10 N3 . . . . 143.38(17) ?
    O14 Dy1 O10 N3 . . . . -124.13(16) ?
    O7 Dy1 O10 N3 . . . . 91.21(17) ?
    O11 Dy1 O10 N3 . . . . 0.26(15) ?
    O1 Dy1 O10 N3 . . . . 170.63(18) ?
    O8 Dy1 O10 N3 . . . . 51.50(17) ?
    O13 Dy1 O10 N3 . . . . -80.39(16) ?
    N2 Dy1 O10 N3 . . . . 72.73(17) ?
    N4 Dy1 O10 N3 . . . . -101.98(17) ?
    O12 N3 O11 Dy1 . . . . -179.5(3) ?
    O10 N3 O11 Dy1 . . . . 0.4(3) ?
    O6 Dy1 O11 N3 . . . . 156.54(16) ?
    O5 Dy1 O11 N3 . . . . -136.68(18) ?
    O14 Dy1 O11 N3 . . . . 80.16(18) ?
    O7 Dy1 O11 N3 . . . . -78.01(16) ?
    O1 Dy1 O11 N3 . . . . -11.10(19) ?
    O8 Dy1 O11 N3 . . . . -131.59(17) ?
    O10 Dy1 O11 N3 . . . . -0.26(15) ?
    O13 Dy1 O11 N3 . . . . 82.18(16) ?
    N2 Dy1 O11 N3 . . . . -104.82(17) ?
    N4 Dy1 O11 N3 . . . . 81.90(16) ?
    O15 N4 O13 Dy1 . . . . -176.9(2) ?
    O14 N4 O13 Dy1 . . . . 2.3(2) ?
    O6 Dy1 O13 N4 . . . . 86.02(16) ?
    O5 Dy1 O13 N4 . . . . 24.7(2) ?
    O14 Dy1 O13 N4 . . . . -1.42(15) ?
    O7 Dy1 O13 N4 . . . . -139.78(17) ?
    O11 Dy1 O13 N4 . . . . -179.37(17) ?
    O1 Dy1 O13 N4 . . . . -58.33(17) ?
    O8 Dy1 O13 N4 . . . . 131.83(16) ?
    O10 Dy1 O13 N4 . . . . -124.19(17) ?
    N2 Dy1 O13 N4 . . . . 166.22(16) ?
    N3 Dy1 O13 N4 . . . . -151.73(17) ?
    O15 N4 O14 Dy1 . . . . 176.9(2) ?
    O13 N4 O14 Dy1 . . . . -2.4(2) ?
    O6 Dy1 O14 N4 . . . . -78.03(16) ?
    O5 Dy1 O14 N4 . . . . -158.21(17) ?
    O7 Dy1 O14 N4 . . . . 142.92(16) ?
    O11 Dy1 O14 N4 . . . . 3.85(19) ?
    O1 Dy1 O14 N4 . . . . 122.07(17) ?
    O8 Dy1 O14 N4 . . . . -115.09(17) ?
    O10 Dy1 O14 N4 . . . . 57.91(17) ?
    O13 Dy1 O14 N4 . . . . 1.42(15) ?
    N2 Dy1 O14 N4 . . . . -164.64(17) ?
    N3 Dy1 O14 N4 . . . . 33.40(18) ?
    O51 C51 C52 C57 . . . . -177.0(4) ?
    O51 C51 C52 C53 . . . . 4.8(6) ?
    C57 C52 C53 C54 . . . . 0.0(5) ?
    C51 C52 C53 C54 . . . . 178.3(4) ?
    C52 C53 C54 C55 . . . . -0.6(6) ?
    C53 C54 C55 C56 . . . . 0.6(6) ?
    C54 C55 C56 C57 . . . . 0.0(5) ?
    C58 O52 C57 C56 . . . . 0.3(4) ?
    C58 O52 C57 C52 . . . . 179.0(3) ?
    C55 C56 C57 O52 . . . . 178.1(3) ?
    C55 C56 C57 C52 . . . . -0.6(5) ?
    C53 C52 C57 O52 . . . . -178.2(3) ?
    C51 C52 C57 O52 . . . . 3.6(5) ?
    C53 C52 C57 C56 . . . . 0.6(5) ?
    C51 C52 C57 C56 . . . . -177.7(3) ?
    C57 O52 C58 C59 . . . . -168.1(3) ?
    C63 N51 C59 C60 . . . . 0.6(4) ?
    C63 N51 C59 C58 . . . . -178.5(3) ?
    O52 C58 C59 N51 . . . . -178.2(2) ?
    O52 C58 C59 C60 . . . . 2.7(4) ?
    N51 C59 C60 C61 . . . . -0.4(5) ?
    C58 C59 C60 C61 . . . . 178.7(3) ?
    C59 C60 C61 C62 . . . . -0.5(5) ?
    C60 C61 C62 C63 . . . . 1.2(4) ?
    C59 N51 C63 C62 . . . . 0.0(4) ?
    C59 N51 C63 C64 . . . . 178.1(3) ?
    C61 C62 C63 N51 . . . . -0.9(5) ?
    C61 C62 C63 C64 . . . . -178.8(3) ?
    C65 O53 C64 C63 . . . . 171.2(3) ?
    N51 C63 C64 O53 . . . . 168.3(3) ?
    C62 C63 C64 O53 . . . . -13.7(4) ?
    C64 O53 C65 C66 . . . . 4.7(5) ?
    C64 O53 C65 C70 . . . . -175.0(3) ?
    O53 C65 C66 C67 . . . . 179.2(4) ?
    C70 C65 C66 C67 . . . . -1.1(7) ?
    C65 C66 C67 C68 . . . . -0.3(9) ?
    C66 C67 C68 C69 . . . . 2.1(11) ?
    C67 C68 C69 C70 . . . . -2.6(10) ?
    C68 C69 C70 C65 . . . . 1.2(7) ?
    C68 C69 C70 C71 . . . . -177.8(5) ?
    O53 C65 C70 C69 . . . . -179.6(3) ?
    C66 C65 C70 C69 . . . . 0.7(5) ?
    O53 C65 C70 C71 . . . . -0.7(5) ?
    C66 C65 C70 C71 . . . . 179.6(4) ?
    C69 C70 C71 O54 . . . . -5.8(6) ?
    C65 C70 C71 O54 . . . . 175.3(3) ?
loop_
    _geom_hbond_atom_site_label_D
    _geom_hbond_atom_site_label_H
    _geom_hbond_atom_site_label_A
    _geom_hbond_site_symmetry_A
    _geom_hbond_distance_DH
    _geom_hbond_distance_HA
    _geom_hbond_distance_DA
    _geom_hbond_angle_DHA
    _geom_hbond_publ_flag
    O5 H51 N1 2_565 0.76(4) 1.97(4) 2.724(3) 173(4) yes
    O5 H52 O12 1_455 0.73(3) 2.19(4) 2.907(3) 168(4) yes
    O6 H61 O4 1_545 0.71(3) 2.10(3) 2.797(3) 169(4) yes
    O6 H62 N51 1_545 0.86(3) 1.86(4) 2.712(3) 177(3) yes
_iucr_refine_instructions_details
;
TITL 2Dy-Ay FINAL
CELL  0.71073   7.7552  16.1249  17.7178   75.531   85.173   88.398
ZERR     2.00   0.0003   0.0008   0.0007    0.004    0.003    0.004
LATT   1
SFAC C H N O DY
UNIT 84 76 10 38 2
TEMP  -137.00
L.S.   12
FMAP   2
PLAN   10
ACTA
BOND   $H
CONF
EQIV $1 -x, -y+1, -z
EQIV $2  x-1, y, z
EQIV $3  x, y-1, z
HTAB O5 N1_$1
HTAB O5 O12_$2
HTAB O6 O4_$3
HTAB O6 N51_$3
WGHT    0.021000    0.317100
FVAR       2.36615
DY1   5    0.314191    0.208885    0.209569    11.00000    0.01950    0.01749 =
         0.01499   -0.00368   -0.00209    0.00244
O1    4    0.394307    0.273122    0.071877    11.00000    0.02671    0.02028 =
         0.02011    0.00060   -0.00353    0.00468
O2    4    0.248121    0.505075   -0.028623    11.00000    0.04282    0.01660 =
         0.01594   -0.00402    0.00266    0.01117
O3    4   -0.102021    0.860573    0.087016    11.00000    0.04441    0.01768 =
         0.02118   -0.01070   -0.01052    0.00815
O4    4    0.025894    0.971266    0.249475    11.00000    0.04410    0.03345 =
         0.01932   -0.01224    0.00201   -0.01141
N1    3    0.024744    0.696680   -0.006963    11.00000    0.01846    0.01537 =
         0.01579   -0.00619   -0.00132    0.00015
C1    1    0.356319    0.345645    0.036918    11.00000    0.02205    0.02129 =
         0.02042   -0.00693    0.00090    0.00129
AFIX  43
H1A   2    0.298104    0.381170    0.066502    11.00000   -1.20000
AFIX   0
C2    1    0.393032    0.381911   -0.046267    11.00000    0.01632    0.01614 =
         0.01615   -0.00360    0.00277   -0.00041
C3    1    0.482190    0.335527   -0.094371    11.00000    0.02016    0.02026 =
         0.02313   -0.00892    0.00131    0.00059
AFIX  43
H3A   2    0.523564    0.279456   -0.072162    11.00000   -1.20000
AFIX   0
C4    1    0.510645    0.370311   -0.173646    11.00000    0.02669    0.02894 =
         0.02453   -0.01453    0.00768    0.00062
AFIX  43
H4A   2    0.572318    0.338756   -0.206010    11.00000   -1.20000
AFIX   0
C5    1    0.448486    0.451680   -0.205660    11.00000    0.03313    0.03265 =
         0.01693   -0.00638    0.00458   -0.00307
AFIX  43
H5A   2    0.467362    0.475418   -0.260405    11.00000   -1.20000
AFIX   0
C6    1    0.359376    0.499312   -0.159717    11.00000    0.02947    0.02265 =
         0.01936   -0.00346    0.00374    0.00326
AFIX  43
H6A   2    0.317370    0.555068   -0.182597    11.00000   -1.20000
AFIX   0
C7    1    0.332423    0.464465   -0.079949    11.00000    0.02211    0.01788 =
         0.01925   -0.00702    0.00105   -0.00196
C8    1    0.176043    0.588378   -0.057391    11.00000    0.02786    0.01500 =
         0.01863   -0.00224   -0.00072    0.00294
AFIX  23
H8A   2    0.082659    0.585592   -0.091472    11.00000   -1.20000
H8B   2    0.266339    0.627771   -0.088284    11.00000   -1.20000
AFIX   0
C9    1    0.104740    0.619914    0.012293    11.00000    0.01788    0.01736 =
         0.01523   -0.00701    0.00123   -0.00309
C10   1    0.124205    0.575887    0.088541    11.00000    0.02764    0.01441 =
         0.02067   -0.00404   -0.00612    0.00205
AFIX  43
H10A  2    0.181317    0.521823    0.100012    11.00000   -1.20000
AFIX   0
C11   1    0.058755    0.612223    0.147797    11.00000    0.03368    0.02380 =
         0.01599   -0.00629   -0.00608    0.00057
AFIX  43
H11A  2    0.069346    0.582963    0.200862    11.00000   -1.20000
AFIX   0
C12   1   -0.022007    0.691094    0.129706    11.00000    0.02767    0.02227 =
         0.01899   -0.01071   -0.00048    0.00216
AFIX  43
H12A  2   -0.066771    0.717136    0.169858    11.00000   -1.20000
AFIX   0
C13   1   -0.036511    0.731450    0.052097    11.00000    0.01821    0.01842 =
         0.01757   -0.00699   -0.00346   -0.00158
C14   1   -0.123708    0.817300    0.027443    11.00000    0.02436    0.01871 =
         0.01512   -0.00887   -0.00388    0.00394
AFIX  23
H14A  2   -0.069859    0.850270   -0.023468    11.00000   -1.20000
H14B  2   -0.248179    0.810149    0.022241    11.00000   -1.20000
AFIX   0
C15   1   -0.158834    0.943335    0.076545    11.00000    0.02461    0.01701 =
         0.02216   -0.00737    0.00553    0.00020
C16   1   -0.249902    0.986042    0.013782    11.00000    0.02319    0.02348 =
         0.02298   -0.00757   -0.00113    0.00078
AFIX  43
H16A  2   -0.274272    0.958567   -0.025678    11.00000   -1.20000
AFIX   0
C17   1   -0.304603    1.069690    0.009872    11.00000    0.02355    0.02461 =
         0.02942   -0.00669    0.00166    0.00283
AFIX  43
H17A  2   -0.366214    1.099513   -0.033011    11.00000   -1.20000
AFIX   0
C18   1   -0.271376    1.110366    0.066916    11.00000    0.02702    0.01970 =
         0.04078   -0.01113    0.00620    0.00152
AFIX  43
H18A  2   -0.311873    1.167160    0.063906    11.00000   -1.20000
AFIX   0
C19   1   -0.178779    1.067797    0.128382    11.00000    0.02459    0.02275 =
         0.02861   -0.01362    0.00788   -0.00551
AFIX  43
H19A  2   -0.154961    1.095937    0.167457    11.00000   -1.20000
AFIX   0
C20   1   -0.119588    0.984215    0.134125    11.00000    0.02314    0.02013 =
         0.01767   -0.00785    0.00634   -0.00357
C21   1   -0.013355    0.941352    0.196745    11.00000    0.03317    0.02431 =
         0.02189   -0.00931    0.00442   -0.00388
AFIX  43
H21A  2    0.028601    0.885538    0.196324    11.00000   -1.20000
AFIX   0
O5    4    0.047548    0.247398    0.159291    11.00000    0.02187    0.03321 =
         0.01318   -0.00370   -0.00009    0.00628
H51   2    0.025739    0.258850    0.116754    11.00000   -1.20000
H52   2   -0.028629    0.244381    0.186911    11.00000   -1.20000
O6    4    0.131160    0.113109    0.297632    11.00000    0.02718    0.02179 =
         0.01372   -0.00526   -0.00243   -0.00344
H61   2    0.092259    0.079270    0.286092    11.00000   -1.20000
H62   2    0.150398    0.097364    0.345976    11.00000   -1.20000
N2    3    0.213644    0.360042    0.257751    11.00000    0.03703    0.02724 =
         0.01957   -0.00772   -0.00140    0.00216
N3    3    0.642458    0.226085    0.265015    11.00000    0.02047    0.02617 =
         0.02531   -0.00620   -0.00451    0.00432
N4    3    0.391923    0.045818    0.177318    11.00000    0.03023    0.01984 =
         0.01702   -0.00445    0.00390    0.00223
O7    4    0.326023    0.360272    0.200410    11.00000    0.03986    0.02367 =
         0.02095   -0.00596    0.00548   -0.00451
O8    4    0.160667    0.286871    0.296378    11.00000    0.03159    0.02086 =
         0.02054   -0.00114   -0.00066   -0.00051
O9    4    0.158238    0.426125    0.271629    11.00000    0.07654    0.02396 =
         0.04043   -0.01122    0.00433    0.01637
O10   4    0.622800    0.241688    0.192301    11.00000    0.02712    0.03119 =
         0.01580   -0.00293   -0.00161   -0.00124
O11   4    0.508667    0.203106    0.311352    11.00000    0.02024    0.03321 =
         0.01764   -0.00549   -0.00085    0.00124
O12   4    0.783646    0.232990    0.288434    11.00000    0.02076    0.07147 =
         0.03569   -0.01280   -0.00790   -0.00123
O13   4    0.466647    0.070174    0.229685    11.00000    0.02723    0.02648 =
         0.02281   -0.00903   -0.00469    0.00608
O14   4    0.286605    0.100677    0.139610    11.00000    0.03490    0.02122 =
         0.01611   -0.00332   -0.00614    0.00709
O15   4    0.416406   -0.023753    0.164440    11.00000    0.04452    0.01710 =
         0.02929   -0.00856    0.00121    0.00454
O51   4    0.606819    0.642038    0.571609    11.00000    0.08438    0.04635 =
         0.04053   -0.00526   -0.01790    0.03548
O52   4    0.404302    0.857878    0.450722    11.00000    0.04350    0.02438 =
         0.02081   -0.00489   -0.00055    0.01536
O53   4   -0.023394    1.215168    0.537229    11.00000    0.05374    0.02495 =
         0.02149   -0.01045    0.00223    0.01376
O54   4   -0.174744    1.273648    0.736006    11.00000    0.04508    0.08392 =
         0.04024   -0.04273   -0.00431    0.01678
N51   3    0.188030    1.057647    0.451127    11.00000    0.02161    0.01786 =
         0.01404   -0.00405   -0.00008   -0.00040
C51   1    0.541284    0.704983    0.533080    11.00000    0.04887    0.03055 =
         0.02925   -0.00838   -0.00842    0.01605
AFIX  43
H51A  2    0.465690    0.737582    0.559695    11.00000   -1.20000
AFIX   0
C52   1    0.569657    0.735404    0.447329    11.00000    0.02755    0.02778 =
         0.02884   -0.00991   -0.00621    0.00353
C53   1    0.669215    0.686057    0.405366    11.00000    0.04112    0.02961 =
         0.04162   -0.01091   -0.00284    0.01393
AFIX  43
H53A  2    0.720254    0.634129    0.432613    11.00000   -1.20000
AFIX   0
C54   1    0.694820    0.711595    0.324579    11.00000    0.04865    0.04224 =
         0.04467   -0.02066    0.00978    0.01132
AFIX  43
H54A  2    0.763764    0.677814    0.296595    11.00000   -1.20000
AFIX   0
C55   1    0.619421    0.786263    0.285457    11.00000    0.04279    0.04034 =
         0.02792   -0.01386    0.00444   -0.00106
AFIX  43
H55A  2    0.635841    0.803618    0.230032    11.00000   -1.20000
AFIX   0
C56   1    0.519605    0.836894    0.325382    11.00000    0.03522    0.02589 =
         0.02483   -0.00805    0.00088    0.00054
AFIX  43
H56A  2    0.468134    0.888458    0.297642    11.00000   -1.20000
AFIX   0
C57   1    0.496092    0.811308    0.406004    11.00000    0.02378    0.02300 =
         0.02728   -0.01119   -0.00078    0.00054
C58   1    0.326732    0.937140    0.413390    11.00000    0.02625    0.02018 =
         0.01863   -0.00382   -0.00343    0.00563
AFIX  23
H58A  2    0.226371    0.926675    0.386071    11.00000   -1.20000
H58B  2    0.411385    0.972587    0.374524    11.00000   -1.20000
AFIX   0
C59   1    0.269110    0.982237    0.476113    11.00000    0.01714    0.02108 =
         0.01655   -0.00559    0.00150   -0.00211
C60   1    0.299640    0.948876    0.553834    11.00000    0.02276    0.02335 =
         0.01885   -0.00127   -0.00429    0.00282
AFIX  43
H60A  2    0.356696    0.895207    0.569918    11.00000   -1.20000
AFIX   0
C61   1    0.245629    0.995064    0.607306    11.00000    0.02490    0.03211 =
         0.01533   -0.00246   -0.00167    0.00036
AFIX  43
H61A  2    0.264127    0.973379    0.661021    11.00000   -1.20000
AFIX   0
C62   1    0.164508    1.073026    0.582149    11.00000    0.02309    0.02738 =
         0.01822   -0.00780   -0.00010   -0.00256
AFIX  43
H62A  2    0.128360    1.106170    0.618133    11.00000   -1.20000
AFIX   0
C63   1    0.136288    1.102503    0.503753    11.00000    0.01710    0.02026 =
         0.01668   -0.00629    0.00060   -0.00352
C64   1    0.052004    1.187263    0.471869    11.00000    0.03193    0.02181 =
         0.01513   -0.00726    0.00065    0.00074
AFIX  23
H64A  2    0.138844    1.229033    0.441491    11.00000   -1.20000
H64B  2   -0.037948    1.181245    0.437158    11.00000   -1.20000
AFIX   0
C65   1   -0.089495    1.295719    0.527143    11.00000    0.02814    0.02481 =
         0.03930   -0.01041   -0.00060    0.00232
C66   1   -0.100205    1.352234    0.455998    11.00000    0.07100    0.03051 =
         0.04113   -0.00374    0.00689    0.01746
AFIX  43
H66A  2   -0.058997    1.337089    0.409167    11.00000   -1.20000
AFIX   0
C67   1   -0.172702    1.432207    0.453882    11.00000    0.15944    0.04721 =
         0.06441    0.01312    0.03472    0.04799
AFIX  43
H67A  2   -0.180861    1.472536    0.404999    11.00000   -1.20000
AFIX   0
C68   1   -0.233220    1.453992    0.521948    11.00000    0.16669    0.03557 =
         0.09299   -0.00419    0.04414    0.04755
AFIX  43
H68A  2   -0.286088    1.508425    0.519146    11.00000   -1.20000
AFIX   0
C69   1   -0.218228    1.398440    0.593296    11.00000    0.07164    0.03719 =
         0.07025   -0.02156    0.02355    0.00852
AFIX  43
H69A  2   -0.256148    1.415116    0.639777    11.00000   -1.20000
AFIX   0
C70   1   -0.147916    1.318165    0.597555    11.00000    0.02749    0.02974 =
         0.04779   -0.02112   -0.00025    0.00308
C71   1   -0.137394    1.257774    0.672980    11.00000    0.03239    0.05125 =
         0.03688   -0.02692   -0.00597    0.01301
AFIX  43
H71A  2   -0.098247    1.201370    0.673184    11.00000   -1.20000
HKLF    4
REM  2Dy-Ay FINAL
REM R1 =  0.0304 for   7464 Fo > 4sig(Fo)  and  0.0382 for all   8436 data
REM    616 parameters refined using      0 restraints
END
WGHT      0.0208      0.3286
REM Highest difference peak  0.947,  deepest hole -0.882,  1-sigma level  0.095
Q1    1   0.2629  0.2596  0.1812  11.00000  0.05    0.95
Q2    1   0.4248  0.2409  0.1767  11.00000  0.05    0.67
Q3    1   0.4456  0.1866  0.2080  11.00000  0.05    0.67
Q4    1   0.0605  1.3748  0.3654  11.00000  0.05    0.65
Q5    1   0.1787  0.2156  0.2164  11.00000  0.05    0.60
Q6    1   0.3374  0.2794  0.2092  11.00000  0.05    0.57
Q7    1   0.2072  0.1585  0.2574  11.00000  0.05    0.55
Q8    1   0.1876  0.1780  0.2492  11.00000  0.05    0.55
Q9    1   0.4274  0.2377  0.2150  11.00000  0.05    0.54
Q10   1   0.2076  0.1841  0.1980  11.00000  0.05    0.52
;
data_global
_journal_date_recd_electronic     2012-08-23
_journal_date_accepted     2012-08-25
_journal_name_full     'Acta Crystallographica, Section E'
_journal_year     2012
_journal_volume     68
_journal_issue     10
_journal_page_first     m1239
_journal_page_last     m1240
_journal_paper_category     QM
_journal_paper_doi     10.1107/S160053681203680X
_journal_coeditor_code     VN2050
_publ_contact_author_name     'Sylvain Bern\`es'
_publ_contact_author_address
;
DEP Facultad de Ciencias Qu\'imicas, UANL
Guerrero y Progreso S/N
Col. Trevi\\~no
64570 Monterrey, N.L.
Mexico
;
_publ_contact_author_email     sylvain_bernes@hotmail.com
_publ_contact_author_fax     ?
_publ_contact_author_phone     ?
_publ_section_title
;\
Diaquatris(nitrato-\k^2^<i>O</i>,<i>O</i>'){2,2'-[pyridine-2,6-\
diylbis(methyleneoxy)]dibenzaldehyde-\k<i>O</i>^1^}dysprosium(III)--2,2'-\
[pyridine-2,6-diylbis(methyleneoxy)]dibenzaldehyde (1/1)
;
loop_
    _publ_author_name
    _publ_author_footnote
    _publ_author_address
    "Rodr\'iguez de Luna, Sara Luisa" .
;
Universidad Aut\'onoma de Nuevo Le\'on, UANL
Facultad de Ciencias Qu\'imicas
Av. Universidad S/N
Ciudad Universitaria
San Nicol\'as de los Garza
Nuevo Le\'on CP 66451
Mexico
;
    "Elizondo, Perla" .
;
Universidad Aut\'onoma de Nuevo Le\'on, UANL
Facultad de Ciencias Qu\'imicas
Av. Universidad S/N
Ciudad Universitaria
San Nicol\'as de los Garza
Nuevo Le\'on CP 66451
Mexico
;
    "Bern\`es, Sylvain" .
;
Universidad Aut\'onoma de Nuevo Le\'on, UANL
Facultad de Ciencias Qu\'imicas
Av. Universidad S/N
Ciudad Universitaria
San Nicol\'as de los Garza
Nuevo Le\'on CP 66451
Mexico
;
    "Flores-Alamo, Marcos" .
;
Facultad de Qu\'imica
Universidad Nacional Aut\'onoma de M\'exico
M\'exico
D.F. 04510
Mexico
;
    "L\'opez, Leyda E." .
;
Universidad Aut\'onoma de Nuevo Le\'on, UANL
Facultad de Ciencias Qu\'imicas
Av. Universidad S/N
Ciudad Universitaria
San Nicol\'as de los Garza
Nuevo Le\'on CP 66451
Mexico
;
_exptl_special_details     ?
