# Supplementary material for: Diaqua­tris­(nitrato-κ2 O,O′){2,2′-[pyridine-2,6-diylbis(methyl­ene­oxy)]dibenzaldehyde-κO 1}dysprosium(III)–2,2′-[pyridine-2,6-diylbis(methyl­ene­oxy)]dibenzaldehyde (1/1)
Source: Acta Crystallogr Sect E Struct Rep Online. 2012 Sep 5;68(Pt 10):m1239–40. doi: 10.1107/S160053681203680X (PMC3470130; doi:10.1107/S160053681203680X)
Supplement: Supplementary file 2 [file e-68-m1239-Isup2.hkl]

# 
# h,k,l, Fc-squared, Fo-squared, sigma(Fo-squared) and status flag 
# 
data_I
_shelx_title ' 2Dy-Ay FINAL' 
_shelx_refln_list_code          4 
_shelx_F_calc_maximum      445.26 
_exptl_crystal_F_000      1086.00 
_reflns_d_resolution_high  0.8091 
 
loop_ 
 _symmetry_equiv_pos_as_xyz 
 'x, y, z' 
 '-x, -y, -z' 
 
_cell_length_a     7.7552 
_cell_length_b    16.1249 
_cell_length_c    17.7178 
_cell_angle_alpha  75.531 
_cell_angle_beta   85.173 
_cell_angle_gamma  88.398 
 
_shelx_F_squared_multiplier     1.000 
 
loop_ 
 _refln_index_h 
 _refln_index_k 
 _refln_index_l 
 _refln_F_squared_calc 
 _refln_F_squared_meas 
 _refln_F_squared_sigma 
 _refln_observed_status 
   2   0   0     6725.42     6378.01    142.80 o 
   3   0   0     5551.60     5343.01    224.27 o 
   4   0   0      743.37      756.20     38.35 o 
   5   0   0     4519.55     4491.38    118.09 o 
   6   0   0     5993.55     6018.00    132.30 o 
   7   0   0      540.69      551.79     38.24 o 
   8   0   0      981.02     1090.20     67.92 o 
   9   0   0       56.45       -2.90     91.17 o 
  -9   1   0     1161.58     1230.11     95.99 o 
  -8   1   0       29.44       -1.54     19.14 o 
  -7   1   0     7760.84     7932.19    170.78 o 
  -6   1   0     1641.10     1631.91     64.33 o 
  -5   1   0     3284.90     3247.70     83.96 o 
  -4   1   0    11109.64    10929.23    260.07 o 
  -3   1   0      754.17      753.74     44.02 o 
  -2   1   0    18260.71    18930.09    561.74 o 
   2   1   0    10476.74    11048.76    225.25 o 
   3   1   0      788.93      644.35     33.67 o 
   4   1   0     6055.85     5830.50    129.37 o 
   5   1   0       81.05       69.46     16.99 o 
   6   1   0     3753.02     3815.52    113.29 o 
   7   1   0     1105.00     1245.84     88.80 o 
   8   1   0      116.68      120.20     25.89 o 
   9   1   0      691.90      740.02    126.12 o 
  -9   2   0      474.48      458.62     49.95 o 
  -8   2   0     1349.28     1406.71     79.32 o 
  -7   2   0      444.02      401.26     34.15 o 
  -6   2   0    10086.87    10032.94    193.67 o 
  -5   2   0     1183.98     1128.59     46.90 o 
  -4   2   0     3459.04     3180.04     94.87 o 
  -3   2   0     7346.53     7147.64    188.68 o 
  -2   2   0     6850.77     7148.70    136.37 o 
  -1   2   0     9348.47     9970.07    210.11 o 
   1   2   0      738.51      748.64     48.59 o 
   2   2   0    29756.18    34067.59    913.03 o 
   3   2   0    11459.36    11886.78    251.08 o 
   4   2   0      491.50      451.62     42.51 o 
   5   2   0     4983.36     4883.65    121.91 o 
   6   2   0      188.93      182.29     24.48 o 
   7   2   0      165.00      178.72     25.88 o 
   8   2   0     1486.21     1632.12     81.32 o 
   9   2   0        0.59      -70.42     70.42 o 
  -9   3   0      495.83      457.67     49.70 o 
  -8   3   0      495.09      505.84     48.78 o 
  -7   3   0     1925.55     1987.42     89.41 o 
  -6   3   0       11.77       -7.36     17.33 o 
  -5   3   0     3770.44     3579.54    107.22 o 
  -4   3   0     8954.42     8949.79    238.54 o 
  -3   3   0      236.77      204.54     21.16 o 
  -2   3   0    13627.71    13685.50    297.29 o 
  -1   3   0      349.07      354.07     15.70 o 
   0   3   0      759.31      819.60     36.71 o 
   1   3   0    14018.41    14112.10    420.58 o 
   2   3   0     1029.20     1018.54     74.02 o 
   3   3   0     6028.28     6138.54    204.61 o 
   4   3   0     9903.42     9977.81    317.18 o 
   5   3   0     4995.59     5046.63    156.57 o 
   6   3   0     3436.49     3485.62    132.71 o 
   7   3   0     1530.56     1510.43     89.04 o 
   8   3   0     1174.86     1117.68    130.57 o 
   9   3   0     2302.80     2478.66    234.43 o 
  -9   4   0     2228.85     2185.47    107.73 o 
  -8   4   0      408.94      359.77     42.60 o 
  -7   4   0     1130.40     1143.22     68.28 o 
  -6   4   0     4699.67     4638.56    118.95 o 
  -5   4   0      735.00      687.23     45.91 o 
  -4   4   0     6815.72     6803.70    216.94 o 
  -3   4   0    12734.11    12685.92    210.12 o 
  -2   4   0      619.07      609.58     29.56 o 
  -1   4   0     3936.29     3927.92     72.96 o 
   0   4   0    10375.27    10487.46    188.69 o 
   1   4   0      280.90      270.53     26.05 o 
   2   4   0     8947.40     9134.90    219.17 o 
   3   4   0     2635.24     2859.18    119.06 o 
   4   4   0    15520.09    15548.53    464.36 o 
   5   4   0      344.00      357.87     36.23 o 
   6   4   0      592.13      630.66     58.05 o 
   7   4   0     2278.37     2432.19    113.31 o 
   8   4   0      532.33      494.31    101.98 o 
   9   4   0      828.44      994.38    150.84 o 
  -9   5   0       30.64       38.19     40.55 o 
  -8   5   0      493.47      471.54     48.35 o 
  -7   5   0      171.18      172.75     34.15 o 
  -6   5   0      320.36      247.30     31.96 o 
  -5   5   0     2447.33     2583.76     95.23 o 
  -4   5   0      214.62      164.88     20.29 o 
  -3   5   0     9951.51     9875.53    171.33 o 
  -2   5   0     2329.69     2077.85     62.11 o 
  -1   5   0     5838.93     5967.75    106.49 o 
   0   5   0     8516.17     8180.47    159.89 o 
   1   5   0      576.68      599.18     41.33 o 
   2   5   0     1315.55     1245.47     63.11 o 
   3   5   0     3337.23     3055.78    128.51 o 
   4   5   0       72.00       97.36     23.74 o 
   5   5   0     4286.87     4141.68    139.09 o 
   6   5   0     1597.58     1643.98     84.87 o 
   7   5   0      527.35      442.35     46.94 o 
   8   5   0     1652.21     1767.79    191.85 o 
   9   5   0      540.77      661.10    126.65 o 
  -9   6   0      719.60      773.36     82.90 o 
  -8   6   0      416.06      400.71     47.35 o 
  -7   6   0      597.37      683.05     54.42 o 
  -6   6   0     1619.00     1702.08     79.30 o 
  -5   6   0     3152.50     3283.87    113.64 o 
  -4   6   0     6549.04     6502.25    121.96 o 
  -3   6   0      657.43      621.41     31.45 o 
  -2   6   0     2711.96     2603.01     75.67 o 
  -1   6   0     1700.21     1692.19     48.34 o 
   0   6   0     1910.13     1915.78     62.50 o 
   1   6   0    13564.56    12620.87    242.48 o 
   2   6   0     9420.55     9392.62    241.85 o 
   3   6   0     4280.19     4321.39    197.60 o 
   4   6   0     1278.42     1301.20     63.22 o 
   5   6   0      412.71      418.83     41.29 o 
   6   6   0       94.65       58.54     56.25 o 
   7   6   0     2330.61     2288.45    107.73 o 
   8   6   0      271.03      257.40     88.55 o 
   9   6   0     1486.00     1571.37    198.10 o 
  -8   7   0      533.02      571.20     54.11 o 
  -7   7   0      535.22      485.99     46.81 o 
  -6   7   0     4959.70     5286.85    201.61 o 
  -5   7   0     1996.78     1881.57    125.26 o 
  -4   7   0       13.55       32.93     10.93 o 
  -3   7   0    13248.62    13071.17    223.15 o 
  -2   7   0     2552.21     2910.26     85.33 o 
  -1   7   0    13725.80    13688.90    250.70 o 
   0   7   0    15808.56    15638.94    250.36 o 
   1   7   0     2334.47     2662.99     72.70 o 
   2   7   0     8430.32     8138.48    193.02 o 
   3   7   0     7893.58     8114.24    230.98 o 
   4   7   0      238.66      221.74     25.88 o 
   5   7   0     5722.00     6040.37    154.34 o 
   6   7   0     4082.11     4140.20    124.27 o 
   7   7   0       36.72       35.17     43.57 o 
   8   7   0     3531.76     3629.31    289.07 o 
  -8   8   0     1453.73     1532.14    116.29 o 
  -7   8   0     3799.48     3820.29    136.56 o 
  -6   8   0      675.20      647.81     48.72 o 
  -5   8   0     4437.79     4464.80    130.58 o 
  -4   8   0     6471.32     6491.75    205.57 o 
  -3   8   0      233.00      266.31     23.65 o 
  -2   8   0     5576.57     5458.12    129.73 o 
  -1   8   0     6640.41     7104.03    154.87 o 
   0   8   0     1664.34     1665.56     56.58 o 
   1   8   0     9025.27     8800.95    175.49 o 
   2   8   0     3130.27     3154.08    103.34 o 
   3   8   0     1287.51     1220.90     64.32 o 
   4   8   0     3164.73     3183.62    102.25 o 
   5   8   0       43.64       48.72     18.16 o 
   6   8   0     9182.17     9608.60    223.21 o 
   7   8   0      908.65      835.31    131.45 o 
   8   8   0      785.59      755.32    136.67 o 
  -8   9   0      347.54      379.60     64.97 o 
  -7   9   0      292.78      407.33    164.61 o 
  -6   9   0     3559.60     3825.74    178.75 o 
  -5   9   0     1309.07     1346.70     65.85 o 
  -4   9   0     1139.84     1205.84     58.77 o 
  -3   9   0     6757.15     6821.93    151.50 o 
  -2   9   0       35.02       28.38     10.78 o 
  -1   9   0     6000.25     5602.52    135.60 o 
   0   9   0     1743.90     1590.16     57.67 o 
   1   9   0      858.17      749.46     40.56 o 
   2   9   0     9541.00     9618.12    253.95 o 
   3   9   0     1392.44     1249.60    111.69 o 
   4   9   0     1131.76     1146.51    126.73 o 
   5   9   0     4161.61     4547.31    142.93 o 
   6   9   0       27.53       30.15     32.38 o 
   7   9   0     1227.30     1260.66    163.17 o 
   8   9   0       63.15      111.16     74.94 o 
  -8  10   0     1189.57     1293.44    156.29 o 
  -7  10   0     1464.74     1527.00    120.73 o 
  -6  10   0        3.27      -39.65     39.65 o 
  -5  10   0     7033.04     7350.87    186.92 o 
  -4  10   0     5057.08     5113.69    141.53 o 
  -3  10   0      345.08      368.83     36.14 o 
  -2  10   0     3152.16     2990.48     80.88 o 
  -1  10   0      112.68      113.97     17.40 o 
   0  10   0     4607.44     4756.15    114.67 o 
   1  10   0      274.98      211.23     20.85 o 
   2  10   0     2160.11     2110.36     87.96 o 
   3  10   0     5720.33     6030.45    172.20 o 
   4  10   0     1074.69     1161.98    126.99 o 
   5  10   0     1390.15     1390.45     96.25 o 
   6  10   0     2895.08     3490.23    144.92 o 
   7  10   0        6.52      -64.60     64.60 o 
   8  10   0       21.44       45.05     51.38 o 
  -7  11   0      891.23     1214.52    154.24 o 
  -6  11   0     3759.87     3726.50    262.27 o 
  -5  11   0     3057.49     3194.83    234.98 o 
  -4  11   0     4980.96     5075.54    162.71 o 
  -3  11   0     4366.68     4379.34    147.60 o 
  -2  11   0     1820.45     1786.85     68.31 o 
  -1  11   0     4447.40     4160.93    106.48 o 
   0  11   0      292.32      285.13     24.69 o 
   1  11   0     6381.94     6601.84    135.99 o 
   2  11   0     4772.91     4824.03    125.67 o 
   3  11   0        0.33        8.08     13.31 o 
   4  11   0     2627.74     2465.50    198.79 o 
   5  11   0     2209.62     2232.70    115.00 o 
   6  11   0      469.23      595.35     90.26 o 
   7  11   0      732.21      760.70    131.14 o 
  -7  12   0      391.10      304.44     96.26 o 
  -6  12   0      740.89      744.67    122.15 o 
  -5  12   0     1739.54     1765.55    179.82 o 
  -4  12   0       87.21       66.94     19.32 o 
  -3  12   0     4562.95     4578.63    155.88 o 
  -2  12   0      558.19      576.74     39.12 o 
  -1  12   0     3330.37     3250.53    105.95 o 
   0  12   0     7330.72     7248.06    160.90 o 
   1  12   0       12.57       42.95     18.01 o 
   2  12   0      878.84      917.97     58.99 o 
   3  12   0     5441.51     5598.39    293.61 o 
   4  12   0        0.29      -18.49     38.47 o 
   5  12   0     2694.97     2753.53    134.17 o 
   6  12   0     1388.51     1490.73    180.29 o 
   7  12   0      121.49      127.33     74.29 o 
  -7  13   0     1803.87     1798.05    198.38 o 
  -6  13   0      256.55      265.12     86.01 o 
  -5  13   0     1437.69     1571.44    175.19 o 
  -4  13   0      417.07      388.17     92.11 o 
  -3  13   0      422.83      362.66     40.58 o 
  -2  13   0     3861.63     3855.21    115.23 o 
  -1  13   0     4586.52     4401.13    131.36 o 
   0  13   0      576.45      611.26     48.08 o 
   1  13   0     5880.45     6011.40    173.42 o 
   2  13   0     1301.05     1234.78     86.65 o 
   3  13   0      556.43      474.31     54.75 o 
   4  13   0     1341.09     1419.27     95.82 o 
   5  13   0      130.27      256.42     81.80 o 
   6  13   0      494.61      488.35    107.07 o 
   7  13   0      670.40      781.75    143.10 o 
  -6  14   0     1043.70     1537.73    190.48 o 
  -5  14   0      614.13      657.88    119.46 o 
  -4  14   0      894.96      949.54    141.77 o 
  -3  14   0      838.13      939.14    131.46 o 
  -2  14   0      643.08      570.02     41.63 o 
  -1  14   0     3215.89     3266.70    118.14 o 
   0  14   0     5686.60     5446.31    233.98 o 
   1  14   0       12.82       30.26     22.53 o 
   2  14   0     4186.31     4254.23    257.28 o 
   3  14   0     1943.29     2126.95    187.31 o 
   4  14   0      360.42      368.31     82.25 o 
   5  14   0     1257.43     1224.23    159.78 o 
   6  14   0     1118.65     1137.42    163.83 o 
  -5  15   0     2022.10     1892.17    208.66 o 
  -4  15   0     1517.78     1724.48    189.11 o 
  -3  15   0        5.31      -12.73     54.28 o 
  -2  15   0     2704.53     2490.95    123.41 o 
  -1  15   0      359.39      343.70     37.17 o 
   0  15   0     1058.01     1001.94     73.55 o 
   1  15   0     3169.34     3163.99    159.60 o 
   2  15   0      108.05       37.30     43.03 o 
   3  15   0     1689.57     1869.77    178.55 o 
   4  15   0     1253.27     1194.87    152.34 o 
   5  15   0       22.46       24.58     47.34 o 
   6  15   0     1986.51     2221.42    232.60 o 
  -5  16   0       33.48      -23.95     80.76 o 
  -4  16   0     2469.30     2685.12    249.74 o 
  -3  16   0     1558.16     1601.74    184.85 o 
  -2  16   0      183.07      195.23     67.18 o 
  -1  16   0     2807.67     2588.26    134.95 o 
   0  16   0      141.34      144.61     44.92 o 
   1  16   0      123.74      214.33    104.98 o 
   2  16   0     2459.18     2393.21    197.39 o 
   3  16   0      380.31      328.97     81.82 o 
   4  16   0     1177.50     1103.62    146.66 o 
   5  16   0      497.63      522.10    111.37 o 
  -4  17   0       39.82       32.53     61.28 o 
  -3  17   0     1743.82     1786.98    201.06 o 
  -2  17   0     1387.87     1259.13    167.33 o 
  -1  17   0       36.54       53.83     29.00 o 
   0  17   0     1247.02     1238.11    165.20 o 
   1  17   0     1934.52     1643.56    154.18 o 
   2  17   0       56.26       19.78     37.96 o 
   3  17   0     1608.39     1611.45    174.18 o 
   4  17   0       20.07      -42.68     43.07 o 
  -3  18   0      423.88      398.09    105.25 o 
  -2  18   0      799.25      862.92    143.87 o 
  -1  18   0     2317.15     2550.64    238.02 o 
   0  18   0       41.02       44.59     26.60 o 
   1  18   0     1206.58     1126.89    131.72 o 
   2  18   0     2722.51     2601.35    216.70 o 
   3  18   0      240.55      296.20     82.06 o 
  -1  19   0      522.99      595.30    119.07 o 
   0  19   0     1796.85     1935.73    211.71 o 
   1  19   0        2.55       22.22     31.42 o 
   0 -19   1       27.89       21.43     53.99 o 
  -3 -18   1     1486.61     1491.57    171.46 o 
  -2 -18   1      597.21      447.24     90.05 o 
  -1 -18   1      104.22      165.29     39.13 o 
   0 -18   1     1268.60     1400.37    106.19 o 
   1 -18   1       21.78       84.84     65.07 o 
   2 -18   1     1601.93     1653.97    195.96 o 
   3 -18   1     1224.07     1628.92    203.11 o 
  -4 -17   1      499.47      336.39     94.29 o 
  -3 -17   1       41.15       26.92     36.76 o 
  -2 -17   1     1182.69      994.04    130.15 o 
  -1 -17   1      529.69      560.65    168.38 o 
   0 -17   1     1094.56      947.98     85.47 o 
   1 -17   1     1492.46     1666.35    124.77 o 
   2 -17   1        2.00       33.74     62.39 o 
   3 -17   1     1697.93     1945.96    212.92 o 
   4 -17   1     1909.99     2276.36    236.25 o 
  -5 -16   1      338.77      556.75    112.04 o 
  -4 -16   1      201.84      156.73     59.35 o 
  -3 -16   1     1331.41     1408.07    159.58 o 
  -2 -16   1      267.19      266.87     69.67 o 
  -1 -16   1     2958.52     2975.65    157.06 o 
   0 -16   1      101.54      182.20     45.50 o 
   1 -16   1     2364.69     1958.81    113.47 o 
   2 -16   1     1347.32     1687.17    189.12 o 
   3 -16   1      270.45      170.31     69.90 o 
   4 -16   1     1401.18     1786.43    202.75 o 
   5 -16   1     1375.95     1486.65    188.94 o 
  -5 -15   1     2663.72     2714.59    247.30 o 
  -4 -15   1       40.72       39.08     52.72 o 
  -3 -15   1      380.31      244.42     71.79 o 
  -2 -15   1     3101.73     2927.02    213.70 o 
  -1 -15   1        2.69        9.60     25.79 o 
   0 -15   1     2449.14     2575.64    143.98 o 
   1 -15   1     1156.84     1129.00    121.90 o 
   2 -15   1        5.29       49.76     23.00 o 
   3 -15   1     1844.66     1556.55    176.05 o 
   4 -15   1      417.04      307.94     97.04 o 
   5 -15   1      498.12      505.85    119.85 o 
  -6 -14   1      806.11      899.01    152.59 o 
  -5 -14   1      331.74      271.33     82.62 o 
  -4 -14   1     1943.78     2024.20    195.84 o 
  -3 -14   1      384.78      284.59     76.08 o 
  -2 -14   1     3639.96     3401.20    227.32 o 
  -1 -14   1     3610.96     3300.74    180.48 o 
   0 -14   1      804.34      717.43     63.24 o 
   1 -14   1     1271.88     1308.59     66.75 o 
   2 -14   1     2152.42     2104.03     88.11 o 
   3 -14   1       76.34      -18.81     48.39 o 
   4 -14   1     1964.80     1659.56    184.83 o 
   5 -14   1     1070.58     1209.62    163.06 o 
   6 -14   1      943.60     1085.54    157.83 o 
  -6 -13   1     1296.05     1214.54    166.54 o 
  -5 -13   1     1651.15     2010.83    120.85 o 
  -4 -13   1      181.07      186.89     37.30 o 
  -3 -13   1      983.38      786.50    109.05 o 
  -2 -13   1     2486.13     2632.36    191.21 o 
  -1 -13   1      471.35      502.03     47.11 o 
   0 -13   1     6425.95     6692.96    218.19 o 
   1 -13   1     3539.53     3459.19    111.40 o 
   2 -13   1     4156.28     4165.85    185.34 o 
   3 -13   1     2092.39     2219.90     93.56 o 
   4 -13   1       30.59        7.35     49.58 o 
   5 -13   1      917.37      964.40    139.29 o 
   6 -13   1     1172.96     1184.69    159.09 o 
  -7 -12   1     1330.47     1177.97    170.43 o 
  -6 -12   1      251.60      192.92     74.43 o 
  -5 -12   1      690.89      691.21     84.18 o 
  -4 -12   1     2074.93     2034.09    185.07 o 
  -3 -12   1      373.27      331.32     45.48 o 
  -2 -12   1     1472.10     1504.43     93.47 o 
  -1 -12   1     3126.69     3204.59     99.81 o 
   0 -12   1       26.87       24.32     16.73 o 
   1 -12   1     9305.29     9137.03    241.33 o 
   2 -12   1     1870.40     1869.91     84.99 o 
   3 -12   1     2088.51     2127.33     88.70 o 
   4 -12   1     3305.29     3243.31    215.94 o 
   5 -12   1      218.92      331.07     85.56 o 
   6 -12   1      800.73      953.92    138.35 o 
   7 -12   1     1172.92     1442.50    173.92 o 
  -7 -11   1       21.80       61.79     55.85 o 
  -6 -11   1     3129.11     3519.00    171.59 o 
  -5 -11   1     2223.97     2300.80    121.17 o 
  -4 -11   1      667.38      601.98    100.85 o 
  -3 -11   1     4737.16     4515.99    260.58 o 
  -2 -11   1      998.79     1020.97     73.93 o 
  -1 -11   1     3088.39     3076.36     85.53 o 
   0 -11   1     1524.43     1536.37     61.39 o 
   1 -11   1      471.49      435.49     44.19 o 
   2 -11   1     6099.13     6067.96    142.21 o 
   3 -11   1     1152.26     1118.90     59.64 o 
   4 -11   1      446.47      459.08     48.33 o 
   5 -11   1     3909.55     3843.48    123.76 o 
   6 -11   1      370.27      382.60     95.89 o 
   7 -11   1     1161.03     1210.07    155.20 o 
  -8 -10   1      560.40      431.20    105.76 o 
  -7 -10   1     1306.05     1137.09    159.88 o 
  -6 -10   1       10.71       79.85     66.96 o 
  -5 -10   1     3439.01     3466.08    149.04 o 
  -4 -10   1     1840.31     1871.19    176.57 o 
  -3 -10   1     1651.97     1601.56     99.42 o 
  -2 -10   1     9836.04     9826.47    336.99 o 
  -1 -10   1      171.54      127.28     16.95 o 
   0 -10   1     3672.63     3614.13     96.86 o 
   1 -10   1     3525.29     3296.43     87.24 o 
   2 -10   1     1273.75     1225.94     42.53 o 
   3 -10   1     3513.18     3425.50    114.45 o 
   4 -10   1     1946.81     2072.43     81.43 o 
   5 -10   1       11.41       12.58     11.05 o 
   6 -10   1     3276.80     3344.78    238.42 o 
   7 -10   1      260.62      246.16     76.01 o 
   8 -10   1      741.72      872.39    129.01 o 
  -8  -9   1       67.45       75.24     55.59 o 
  -7  -9   1      224.68      160.83     74.74 o 
  -6  -9   1     3148.52     3496.83    431.17 o 
  -5  -9   1        0.43       21.04     17.20 o 
  -4  -9   1     4024.09     4224.75    324.46 o 
  -3  -9   1     1919.53     1788.58    100.79 o 
  -2  -9   1     1951.02     1949.00     82.47 o 
  -1  -9   1      453.62      356.92     25.98 o 
   0  -9   1     5006.17     5128.59    152.35 o 
   1  -9   1      921.77      888.92     43.49 o 
   2  -9   1     2719.55     2675.31     75.27 o 
   3  -9   1     1057.74     1118.31     44.99 o 
   4  -9   1     3160.43     3215.67    108.97 o 
   5  -9   1     2175.53     2256.44    120.11 o 
   6  -9   1      590.28      570.54     49.96 o 
   7  -9   1     2843.67     3007.09    225.17 o 
   8  -9   1       97.81      170.08     61.81 o 
  -8  -8   1      870.02      730.57    132.84 o 
  -7  -8   1       34.66       54.30    110.69 o 
  -6  -8   1     1272.28     1451.38     72.62 o 
  -5  -8   1     3656.31     3948.64    123.17 o 
  -4  -8   1      135.12      154.15     23.33 o 
  -3  -8   1     4188.91     4092.57    199.90 o 
  -2  -8   1     4973.88     4643.24    131.72 o 
  -1  -8   1       10.25       12.63     12.54 o 
   0  -8   1    10390.56     9904.35    274.02 o 
   1  -8   1     3853.88     3728.96     96.31 o 
   2  -8   1      798.29      716.15     74.19 o 
   3  -8   1     6996.13     6978.69    175.46 o 
   4  -8   1      136.05      136.58     17.76 o 
   5  -8   1     1478.07     1511.61     66.48 o 
   6  -8   1     2288.01     2410.75     77.17 o 
   7  -8   1     2341.72     2212.54    115.12 o 
   8  -8   1     1487.54     1633.52    164.19 o 
  -8  -7   1      126.25       90.04     75.35 o 
  -7  -7   1     2057.01     2295.54    114.29 o 
  -6  -7   1     4447.57     4732.16    139.70 o 
  -5  -7   1      669.50      662.53     45.35 o 
  -4  -7   1     8932.01     9134.98    203.35 o 
  -3  -7   1      612.99      615.91     53.27 o 
  -2  -7   1     6915.59     6828.71    203.91 o 
  -1  -7   1     3954.04     3582.27     89.46 o 
   0  -7   1     4272.36     4531.78    118.17 o 
   1  -7   1    20115.88    22313.05    377.41 o 
   2  -7   1     1510.78     1213.37     60.19 o 
   3  -7   1     2117.99     2092.81     61.15 o 
   4  -7   1     8406.20     8419.50    148.93 o 
   5  -7   1      168.04      204.69     25.58 o 
   6  -7   1     5050.22     5008.77    204.67 o 
   7  -7   1     1832.19     1846.14     89.26 o 
   8  -7   1      331.65      354.63     59.97 o 
  -9  -6   1      662.92      704.85    134.56 o 
  -8  -6   1     1818.24     1980.22    205.89 o 
  -7  -6   1      118.43      228.73     29.39 o 
  -6  -6   1     7359.60     7497.80    184.34 o 
  -5  -6   1     3368.35     3519.59    137.18 o 
  -4  -6   1     1224.23     1304.74    117.92 o 
  -3  -6   1     7725.17     7922.59    301.95 o 
  -2  -6   1     9611.33     9027.92    331.33 o 
  -1  -6   1    12554.37    12340.84    240.71 o 
   0  -6   1    13341.75    12348.38    354.57 o 
   1  -6   1      529.14      491.41     25.74 o 
   2  -6   1     8431.68     9259.83    621.38 o 
   3  -6   1     1963.25     1821.67     67.57 o 
   4  -6   1     1244.72     1233.20     44.21 o 
   5  -6   1     4078.01     3908.96    103.55 o 
   6  -6   1      199.85      145.10     26.38 o 
   7  -6   1      546.32      493.47     67.18 o 
   8  -6   1     2018.55     2103.40    102.12 o 
   9  -6   1     1961.09     1931.07    176.19 o 
  -9  -5   1      953.46      980.31    151.24 o 
  -8  -5   1      541.87      696.90    122.95 o 
  -7  -5   1     2246.09     2215.08    110.93 o 
  -6  -5   1       81.58       99.51     27.26 o 
  -5  -5   1     4650.40     4905.40    162.25 o 
  -4  -5   1      168.81      111.47     20.29 o 
  -3  -5   1      925.52      933.91     50.15 o 
  -2  -5   1     7431.83     7665.04    278.61 o 
  -1  -5   1      345.09      295.43     35.60 o 
   0  -5   1     3174.38     3429.00    101.91 o 
   1  -5   1    11708.40    11755.16    203.76 o 
   2  -5   1     1128.51     1035.84     38.21 o 
   3  -5   1       46.82      119.26     13.59 o 
   4  -5   1    16497.82    16804.40    325.74 o 
   5  -5   1      236.81      215.41     22.62 o 
   6  -5   1     2852.27     2891.34    105.42 o 
   7  -5   1     2246.13     2296.33    100.09 o 
   8  -5   1      337.21      292.67     78.08 o 
   9  -5   1     2047.93     1896.02    124.84 o 
  -9  -4   1     1849.29     1818.06    205.12 o 
  -8  -4   1     1787.12     1898.77    148.83 o 
  -7  -4   1     1210.53     1394.67     87.25 o 
  -6  -4   1     5835.35     6137.02    196.57 o 
  -5  -4   1     2172.06     2310.89    100.47 o 
  -4  -4   1      183.92      197.45     33.20 o 
  -3  -4   1     7214.22     7132.49    247.11 o 
  -2  -4   1     1461.04     1364.04     83.68 o 
  -1  -4   1      247.59      215.82     23.93 o 
   0  -4   1     7899.86     7957.02    167.36 o 
   1  -4   1     2172.42     2139.74     48.82 o 
   2  -4   1     5466.30     5671.76    116.72 o 
   3  -4   1     2310.27     2205.91     64.33 o 
   4  -4   1     2742.04     2563.04     86.67 o 
   5  -4   1     7478.42     7389.81    152.11 o 
   6  -4   1      377.40      353.30     31.16 o 
   7  -4   1     4145.48     4174.21    139.22 o 
   8  -4   1      643.00      606.85     56.65 o 
   9  -4   1      346.06      279.54     42.77 o 
  -9  -3   1        8.71      -15.13     45.96 o 
  -8  -3   1     1812.11     1917.06    113.78 o 
  -7  -3   1      650.08      711.60     62.64 o 
  -6  -3   1       41.92       22.89     21.69 o 
  -5  -3   1     5065.79     5332.24    167.74 o 
  -4  -3   1     3416.77     3225.22    145.26 o 
  -3  -3   1     1289.09     1225.40     74.70 o 
  -2  -3   1    28588.76    28785.79    799.68 o 
  -1  -3   1     1195.94     1225.98     69.38 o 
   0  -3   1     9337.64     9428.69    202.14 o 
   1  -3   1     1211.94     1158.39     70.42 o 
   2  -3   1      390.22      452.12     34.91 o 
   3  -3   1    26853.80    26705.13    451.41 o 
   4  -3   1     5558.87     5589.66    115.66 o 
   5  -3   1     3713.34     3785.86    116.42 o 
   6  -3   1     4200.92     4261.06    111.55 o 
   7  -3   1      212.49      191.61     26.63 o 
   8  -3   1     1803.91     1749.35     91.37 o 
   9  -3   1     2103.86     2219.84    144.98 o 
  -9  -2   1     1642.12     1503.79    180.11 o 
  -8  -2   1      133.37      122.21     25.85 o 
  -7  -2   1     2050.84     2071.94     85.76 o 
  -6  -2   1     4738.47     4657.25    130.11 o 
  -5  -2   1      149.51      148.61     20.39 o 
  -4  -2   1     7442.19     7367.42    185.59 o 
  -3  -2   1      484.09      388.21     28.27 o 
  -2  -2   1      598.27      644.09     47.51 o 
  -1  -2   1    24284.95    23730.66    647.23 o 
   1  -2   1     1413.29     1372.01     69.41 o 
   2  -2   1      786.92      812.44     42.03 o 
   3  -2   1     1517.45     1583.41     54.97 o 
   4  -2   1    10248.24    10222.66    176.58 o 
   5  -2   1     6575.44     6559.80    135.41 o 
   6  -2   1     2364.89     2359.09     77.74 o 
   7  -2   1     3535.99     3498.10    104.31 o 
   8  -2   1       76.00       83.76     27.22 o 
   9  -2   1     1000.35     1105.74     76.64 o 
  -9  -1   1      232.59      266.50     75.55 o 
  -8  -1   1     2367.69     2390.88    100.37 o 
  -7  -1   1      587.99      549.37     38.02 o 
  -6  -1   1      819.14      788.38     48.65 o 
  -5  -1   1     2613.52     2486.76     82.58 o 
  -4  -1   1      732.09      725.14     38.56 o 
  -3  -1   1     9742.30     9319.53    212.63 o 
  -2  -1   1    41833.88    43103.93    820.06 o 
   2  -1   1     3111.88     3166.12     85.93 o 
   3  -1   1     7754.75     7475.26    178.31 o 
   4  -1   1        5.88        5.51     11.13 o 
   5  -1   1     5345.34     5281.95    114.82 o 
   6  -1   1     2506.43     2390.64     76.38 o 
   7  -1   1       21.16       -1.54     16.75 o 
   8  -1   1     2710.45     2789.78    113.95 o 
   9  -1   1      509.91      482.24     64.63 o 
  -9   0   1     1167.94     1311.86    161.72 o 
  -8   0   1       53.68       24.24     21.60 o 
  -7   0   1     3840.90     3852.76    106.48 o 
  -6   0   1     1901.42     1823.78     68.13 o 
  -5   0   1     2640.65     2682.84     87.74 o 
  -4   0   1     4392.64     4117.22    146.00 o 
  -3   0   1     4493.08     4643.72    217.46 o 
  -2   0   1      969.36      961.85     40.68 o 
   2   0   1      375.20      372.14     31.91 o 
   3   0   1     7097.42     7285.45    141.54 o 
   4   0   1     6598.41     6650.56    142.16 o 
   5   0   1      173.66      170.57     20.94 o 
   6   0   1     3201.22     3148.35    101.33 o 
   7   0   1     3207.38     3300.59     97.18 o 
   8   0   1      115.27      109.04     28.61 o 
   9   0   1     1788.81     1912.18    123.86 o 
  -9   1   1      730.10      811.89    182.27 o 
  -8   1   1     1414.33     1498.37     79.75 o 
  -7   1   1      556.52      521.52     38.45 o 
  -6   1   1     4634.03     4518.37    111.40 o 
  -5   1   1     2709.11     2601.87     82.94 o 
  -4   1   1     4881.04     4548.63    109.45 o 
  -3   1   1     4966.12     4875.44    106.02 o 
  -2   1   1        9.55       31.19     10.55 o 
   2   1   1    38369.96    38714.78    595.75 o 
   3   1   1    17353.59    17010.93    286.88 o 
   4   1   1     3115.69     3082.14     81.07 o 
   5   1   1     2467.33     2347.25     75.45 o 
   6   1   1     1545.99     1516.52     64.95 o 
   7   1   1      375.22      339.74     35.40 o 
   8   1   1     1660.02     1740.21     86.24 o 
   9   1   1        0.66      -32.82     32.82 o 
  -9   2   1      332.70      308.56     52.47 o 
  -8   2   1      670.97      681.10     54.47 o 
  -7   2   1     3540.93     3646.08    105.97 o 
  -6   2   1        1.66       -1.98     15.37 o 
  -5   2   1    10143.51    10131.89    295.11 o 
  -4   2   1     4765.42     4771.19    178.95 o 
  -3   2   1      247.98      236.41     19.99 o 
  -2   2   1     1548.68     1563.14     44.99 o 
  -1   2   1     3725.02     3937.06     96.83 o 
   2   2   1     5547.17     5580.63    127.44 o 
   3   2   1    17563.37    17377.32    343.58 o 
   4   2   1     1028.67     1005.21     39.75 o 
   5   2   1       93.02       83.66     15.04 o 
   6   2   1     4677.12     4610.46    122.92 o 
   7   2   1     1348.83     1289.19     62.95 o 
   8   2   1     1273.98     1197.34     87.13 o 
   9   2   1      744.91      771.49     79.31 o 
  -9   3   1     1046.93     1141.34     99.94 o 
  -8   3   1      475.13      471.56     47.13 o 
  -7   3   1     3101.56     3062.19    133.89 o 
  -6   3   1     5532.40     5604.05    185.03 o 
  -5   3   1      655.50      719.59     44.10 o 
  -4   3   1     5198.05     5071.97    125.21 o 
  -3   3   1    12583.37    12274.26    207.18 o 
  -2   3   1     1998.72     1989.99     82.16 o 
  -1   3   1     6024.49     6113.52    146.72 o 
   0   3   1     6526.85     6810.19    126.17 o 
   1   3   1      109.71      101.01     22.96 o 
   2   3   1    18738.71    19991.43    399.96 o 
   3   3   1     1602.11     1603.35     57.72 o 
   4   3   1    11031.12    10590.87    320.65 o 
   5   3   1     1144.21     1157.30     46.98 o 
   6   3   1      109.41      108.18     17.53 o 
   7   3   1     1077.79     1196.38     97.35 o 
   8   3   1       27.43      -29.26     31.71 o 
   9   3   1      633.44      620.05     72.68 o 
  -9   4   1       58.09        0.36     43.46 o 
  -8   4   1      758.50      810.35     60.95 o 
  -7   4   1      822.78      904.53     59.58 o 
  -6   4   1     1600.54     1612.76     96.11 o 
  -5   4   1     1331.54     1377.37     63.94 o 
  -4   4   1      705.32      683.41     46.95 o 
  -3   4   1    13960.37    13397.43    217.71 o 
  -2   4   1     1463.39     1277.26     49.87 o 
  -1   4   1     2289.41     2467.56     54.77 o 
   0   4   1    10863.42    10768.37    194.95 o 
   1   4   1     1718.39     1780.17     62.79 o 
   2   4   1     6080.62     6285.55    241.72 o 
   3   4   1     9463.72     9445.97    218.12 o 
   4   4   1     1901.54     1855.62     85.14 o 
   5   4   1     1157.98     1211.40     61.39 o 
   6   4   1     5104.42     5232.17    280.14 o 
   7   4   1       26.41       23.23     21.37 o 
   8   4   1     2603.13     2768.62    237.61 o 
   9   4   1      846.81      660.01    126.66 o 
  -9   5   1      220.79      158.21     93.13 o 
  -8   5   1       34.85       25.61     19.68 o 
  -7   5   1     7195.52     7328.63    196.37 o 
  -6   5   1      877.58      939.14     71.59 o 
  -5   5   1      178.72      147.60     28.14 o 
  -4   5   1     4532.03     4287.48    102.99 o 
  -3   5   1     5645.48     5883.96    138.55 o 
  -2   5   1    12403.63    12647.03    203.04 o 
  -1   5   1    17185.76    17188.75    257.35 o 
   0   5   1     1194.97     1343.34     42.06 o 
   1   5   1     3030.52     2773.70     90.73 o 
   2   5   1     5186.29     5460.38    156.43 o 
   3   5   1      473.84      444.29     31.02 o 
   4   5   1    34936.52    36402.43    990.24 o 
   5   5   1       47.97       55.76     15.96 o 
   6   5   1      743.59      743.40     51.62 o 
   7   5   1     1421.20     1571.05    175.12 o 
   8   5   1       50.04      -68.25     68.25 o 
   9   5   1     2370.64     2188.43    229.06 o 
  -9   6   1      187.55      246.95     80.29 o 
  -8   6   1     3708.02     3670.40    146.33 o 
  -7   6   1       50.23       84.30     27.45 o 
  -6   6   1     2283.17     2374.87    166.73 o 
  -5   6   1     3123.98     3291.09    156.40 o 
  -4   6   1      368.16      358.81     28.78 o 
  -3   6   1    19688.72    19705.66    305.96 o 
  -2   6   1       22.73       25.34     10.58 o 
  -1   6   1     8991.78     9029.72    155.59 o 
   0   6   1    16571.54    16362.82    293.92 o 
   1   6   1     4317.34     4322.37    138.00 o 
   2   6   1    14751.54    14467.10    338.81 o 
   3   6   1     3892.66     3967.66    204.53 o 
   4   6   1      262.33      230.45     30.07 o 
   5   6   1     5790.88     5817.79    169.85 o 
   6   6   1     1464.86     1437.16     87.56 o 
   7   6   1      187.33      143.74     49.70 o 
   8   6   1     2093.08     2290.60    223.00 o 
   9   6   1       47.15       -5.81     54.84 o 
  -8   7   1     1089.69     1099.13     74.50 o 
  -7   7   1     3472.61     3522.40    129.45 o 
  -6   7   1      159.50      141.91     37.47 o 
  -5   7   1      755.28      740.57     41.84 o 
  -4   7   1     8804.86     8742.41    154.34 o 
  -3   7   1      589.05      688.79     36.10 o 
  -2   7   1    28060.30    28974.74    430.87 o 
  -1   7   1      993.27     1294.78     46.14 o 
   0   7   1      332.65      443.71     27.76 o 
   1   7   1     8643.44     8234.81    154.33 o 
   2   7   1      934.30     1046.72     48.88 o 
   3   7   1     3568.53     3676.98    138.07 o 
   4   7   1     7391.29     7677.84    450.59 o 
   5   7   1     2137.35     2148.33     90.94 o 
   6   7   1      937.09      898.68     56.24 o 
   7   7   1     2573.28     2395.41    130.13 o 
   8   7   1      201.35      113.91     65.59 o 
  -8   8   1      173.70      243.18     53.17 o 
  -7   8   1     2168.19     2141.95    100.47 o 
  -6   8   1     3236.09     3383.02    119.34 o 
  -5   8   1     1649.24     1738.08     67.40 o 
  -4   8   1     1371.00     1422.88     56.99 o 
  -3   8   1     8219.93     7997.33    160.10 o 
  -2   8   1        0.58        5.20      9.64 o 
  -1   8   1     3815.54     3559.91     87.57 o 
   0   8   1    30362.16    30554.87    452.27 o 
   1   8   1      388.34      369.02     29.92 o 
   2   8   1    10579.65    10768.44    251.97 o 
   3   8   1     2278.92     2348.80     91.78 o 
   4   8   1     2539.25     2647.02    138.07 o 
   5   8   1     6868.21     7627.48    181.25 o 
   6   8   1       21.04       31.18     38.56 o 
   7   8   1      763.17      837.25    133.52 o 
   8   8   1     2063.34     2058.06    216.70 o 
  -8   9   1     1264.84     1353.68    160.74 o 
  -7   9   1     2492.99     2509.76    147.36 o 
  -6   9   1      283.79      295.50     40.18 o 
  -5   9   1     8049.88     8156.78    201.95 o 
  -4   9   1     5273.72     5347.45    130.21 o 
  -3   9   1      172.88      189.68     23.23 o 
  -2   9   1     1897.54     1881.52     56.96 o 
  -1   9   1        6.40        1.47     11.33 o 
   0   9   1     3116.06     3055.99     85.41 o 
   1   9   1    14641.72    15184.59    259.11 o 
   2   9   1      414.72      380.93     29.66 o 
   3   9   1     1875.12     1827.25     66.66 o 
   4   9   1     1663.67     1766.75    107.14 o 
   5   9   1     1754.97     1798.46     89.09 o 
   6   9   1     3988.45     4296.17    290.91 o 
   7   9   1      217.85      228.27     80.24 o 
   8   9   1     2945.76     2968.96    266.81 o 
  -8  10   1       39.73      -15.60    114.37 o 
  -7  10   1     3220.28     3232.08    198.07 o 
  -6  10   1     6101.86     5853.43    235.82 o 
  -5  10   1      463.49      418.23     40.67 o 
  -4  10   1     3879.34     3928.77    123.90 o 
  -3  10   1     1582.10     1626.71     64.00 o 
  -2  10   1      292.33      278.63     20.85 o 
  -1  10   1     6731.05     6792.58    173.77 o 
   0  10   1      617.95      614.06     37.50 o 
   1  10   1     4649.44     4552.74    114.55 o 
   2  10   1      893.50      878.09     46.92 o 
   3  10   1      452.16      458.17     34.73 o 
   4  10   1     2122.52     2295.29    112.09 o 
   5  10   1     1586.07     1499.30    122.64 o 
   6  10   1      444.94      511.01    104.08 o 
   7  10   1     1091.49     1412.29    177.41 o 
   8  10   1       73.22      182.25     80.75 o 
  -7  11   1      512.35      539.78     74.53 o 
  -6  11   1      772.80      955.42    150.16 o 
  -5  11   1     2833.12     2991.88    111.06 o 
  -4  11   1      132.63      115.45     24.25 o 
  -3  11   1     2565.93     2556.13     95.95 o 
  -2  11   1     2020.37     1884.22     90.50 o 
  -1  11   1     1504.51     1307.91     50.80 o 
   0  11   1     3334.08     3266.10     86.49 o 
   1  11   1       13.04        0.93     13.36 o 
   2  11   1     3158.99     3126.27     97.32 o 
   3  11   1      203.62      170.31     30.91 o 
   4  11   1        3.83       19.91     12.31 o 
   5  11   1     4775.53     5104.02    140.51 o 
   6  11   1     2254.10     2449.46    113.79 o 
   7  11   1      254.39      250.12     82.38 o 
  -7  12   1     1819.74     1889.02    196.66 o 
  -6  12   1      288.65      258.54     56.31 o 
  -5  12   1     1411.64     1371.22    112.06 o 
  -4  12   1     1158.58     1235.33     77.69 o 
  -3  12   1      264.99      277.46     39.15 o 
  -2  12   1     5339.84     5601.22    208.33 o 
  -1  12   1     4900.89     4872.49    138.54 o 
   0  12   1       98.79       78.94     18.81 o 
   1  12   1     3281.92     3159.40     98.70 o 
   2  12   1      898.14      877.80     57.18 o 
   3  12   1      812.05      788.86     66.18 o 
   4  12   1     2631.04     2662.46    126.66 o 
   5  12   1      267.00      225.13     39.15 o 
   6  12   1     1097.67     1051.67    148.98 o 
   7  12   1      563.89      502.59    112.88 o 
  -7  13   1        5.17       40.10     51.90 o 
  -6  13   1     1872.69     1951.38    199.70 o 
  -5  13   1      344.36      242.24     82.34 o 
  -4  13   1      884.56      840.87    123.80 o 
  -3  13   1      650.41      664.83     66.11 o 
  -2  13   1        4.88       -3.16     13.10 o 
  -1  13   1     5408.19     5528.19    170.29 o 
   0  13   1     4352.05     4584.70    214.55 o 
   1  13   1      823.86      832.77     57.75 o 
   2  13   1     2291.81     2404.02    199.14 o 
   3  13   1     2230.38     2211.80    118.26 o 
   4  13   1      368.87      288.32     42.96 o 
   5  13   1     4216.25     3964.96    286.72 o 
   6  13   1      791.04      711.77    127.50 o 
   7  13   1      499.47      492.36    112.08 o 
  -6  14   1        0.00      -21.66     64.82 o 
  -5  14   1     2415.93     2453.60    225.92 o 
  -4  14   1      623.95      612.39    109.43 o 
  -3  14   1      184.49      113.58     62.13 o 
  -2  14   1     3195.60     3322.79    163.83 o 
  -1  14   1      696.21      676.99     82.29 o 
   0  14   1     1519.62     1406.30     75.73 o 
   1  14   1     3850.62     3768.22    298.10 o 
   2  14   1       68.95       68.70     43.73 o 
   3  14   1     2689.24     2809.49    138.89 o 
   4  14   1      759.12      800.00     71.97 o 
   5  14   1      414.94      438.30    105.19 o 
   6  14   1     1928.72     2143.90    223.16 o 
  -6  15   1     1228.19     1293.16    177.28 o 
  -5  15   1       44.75       -0.73     63.03 o 
  -4  15   1     1694.04     1909.76    198.36 o 
  -3  15   1     1489.23     1711.58    180.66 o 
  -2  15   1      150.09       86.23     92.50 o 
  -1  15   1     2799.66     2952.80    111.10 o 
   0  15   1     1339.72     1282.81     74.50 o 
   1  15   1      409.85      290.32     64.28 o 
   2  15   1     4216.11     4035.94    258.68 o 
   3  15   1      113.91       27.54     36.53 o 
   4  15   1     3671.72     3472.74    263.21 o 
   5  15   1      460.28      545.64    116.79 o 
   6  15   1       32.91       86.37     66.31 o 
  -5  16   1     3164.95     3686.49    296.76 o 
  -4  16   1      781.29      920.48    151.15 o 
  -3  16   1     1037.20     1282.89    163.07 o 
  -2  16   1     2008.41     1935.98    125.57 o 
  -1  16   1      914.69      792.58     96.17 o 
   0  16   1      220.44      253.32     47.55 o 
   1  16   1     1662.69     1508.38    146.61 o 
   2  16   1      182.63      224.38     65.58 o 
   3  16   1     2063.47     2043.43    191.55 o 
   4  16   1       41.01       59.42     46.14 o 
   5  16   1      719.09      578.90    121.78 o 
  -4  17   1     2941.28     3458.57    286.06 o 
  -3  17   1      492.62      703.71    134.35 o 
  -2  17   1     1236.26     1261.75     92.88 o 
  -1  17   1     2330.08     2424.52    136.36 o 
   0  17   1        6.02       17.86     23.29 o 
   1  17   1     2266.43     2372.33    190.04 o 
   2  17   1     2295.29     2349.04    200.97 o 
   3  17   1       89.64      140.36     57.92 o 
   4  17   1     1051.27     1286.85    164.87 o 
  -3  18   1     1523.57     1739.44    203.03 o 
  -2  18   1      175.96      158.39     87.76 o 
  -1  18   1     1447.55     1322.29    127.24 o 
   0  18   1     1697.40     1708.01    119.33 o 
   1  18   1      475.47      462.17     85.55 o 
   2  18   1     2014.04     1900.04    185.52 o 
   3  18   1     1322.62     1063.84    144.94 o 
  -2  19   1     1295.66     1229.13    171.10 o 
  -1  19   1      927.66     1117.61    166.54 o 
   0  19   1      342.18      216.77     99.51 o 
   1  19   1     1399.55     1547.24    156.96 o 
   2  19   1      431.44      396.88     87.89 o 
  -2 -18   2     1021.90     1225.21    145.64 o 
  -1 -18   2      723.90      590.50     75.63 o 
   0 -18   2      472.80      462.04    109.11 o 
   1 -18   2     2042.54     2328.02    233.28 o 
   2 -18   2      234.38      229.64     80.70 o 
  -3 -17   2      868.82      766.63    121.61 o 
  -2 -17   2        0.45      -54.36     54.36 o 
  -1 -17   2     1773.20     1789.54    324.41 o 
   0 -17   2      661.94      831.36     79.27 o 
   1 -17   2      364.39      391.46    100.76 o 
   2 -17   2     1890.79     2131.17    219.40 o 
   3 -17   2      207.08      266.64     94.30 o 
  -4 -16   2      115.30      197.11     65.31 o 
  -3 -16   2      180.33      129.49     46.52 o 
  -2 -16   2     3084.37     3069.25    224.93 o 
  -1 -16   2       32.96       58.13     30.32 o 
   0 -16   2     2441.66     2139.75    242.50 o 
   1 -16   2      171.24      134.48     32.75 o 
   2 -16   2      491.75      560.91    118.07 o 
   3 -16   2     1806.96     2013.28    215.83 o 
   4 -16   2      638.48      936.32    152.97 o 
  -5 -15   2        4.81      155.57     71.43 o 
  -4 -15   2     1138.94     1132.99    148.95 o 
  -3 -15   2      224.46      248.80     65.18 o 
  -2 -15   2      983.82      829.96    112.50 o 
  -1 -15   2     2107.69     2365.17    211.31 o 
   0 -15   2        9.91       44.69     61.98 o 
   1 -15   2     1874.42     1819.93    104.65 o 
   2 -15   2     1127.55     1116.15     78.17 o 
   3 -15   2      290.49      253.46     81.74 o 
   4 -15   2     1654.01     2108.11    216.23 o 
   5 -15   2     1589.84     1705.77    203.49 o 
  -6 -14   2     1221.24     1418.76    185.92 o 
  -5 -14   2     1153.26     1067.31    150.35 o 
  -4 -14   2      108.27       84.95     52.79 o 
  -3 -14   2     1467.12     1400.88    154.15 o 
  -2 -14   2     2396.61     2391.77    187.06 o 
  -1 -14   2     1263.40     1318.57     97.27 o 
   0 -14   2     3501.05     3226.53    148.35 o 
   1 -14   2     1348.40     1194.07     82.91 o 
   2 -14   2     1053.13     1038.09     68.73 o 
   3 -14   2     1552.07     1553.26    175.39 o 
   4 -14   2       65.69       38.99     64.86 o 
   5 -14   2     1385.72     1638.47    190.72 o 
   6 -14   2      773.47      902.88    150.57 o 
  -6 -13   2      512.34      535.32    113.47 o 
  -5 -13   2     1129.96     1202.33    116.39 o 
  -4 -13   2     2455.00     2729.13    223.20 o 
  -3 -13   2      602.33      524.73     94.41 o 
  -2 -13   2     3836.38     4002.46    197.20 o 
  -1 -13   2     2295.54     2292.78    124.96 o 
   0 -13   2       13.45        6.63     22.71 o 
   1 -13   2     9554.29     9156.44    521.16 o 
   2 -13   2     2346.64     2153.09     99.24 o 
   3 -13   2      651.04      635.96    110.79 o 
   4 -13   2     3333.60     3440.91    261.62 o 
   5 -13   2      227.59      233.92     79.79 o 
   6 -13   2      915.06      932.99    148.26 o 
  -7 -12   2       64.62      117.40     57.69 o 
  -6 -12   2     1684.71     1960.76    184.19 o 
  -5 -12   2     1232.02     1272.89    110.34 o 
  -4 -12   2      468.29      477.21     90.39 o 
  -3 -12   2     2295.16     2388.94    189.03 o 
  -2 -12   2       62.59       90.58     24.50 o 
  -1 -12   2     2826.50     2866.10    178.92 o 
   0 -12   2     2642.79     2629.38    327.01 o 
   1 -12   2        1.27        5.75     20.66 o 
   2 -12   2     9745.69     9414.12    254.56 o 
   3 -12   2     3245.66     3405.76    242.60 o 
   4 -12   2     1951.82     1932.69    184.69 o 
   5 -12   2     2661.47     2885.08    235.37 o 
   6 -12   2      381.57      396.52     94.47 o 
   7 -12   2     1108.35     1150.00    157.29 o 
  -7 -11   2      754.52      781.71    136.90 o 
  -6 -11   2       18.62       38.59     28.36 o 
  -5 -11   2     3150.59     3524.25    159.07 o 
  -4 -11   2     1213.45     1200.33    138.70 o 
  -3 -11   2     1609.78     1467.56    142.48 o 
  -2 -11   2     3360.39     3359.04    150.15 o 
  -1 -11   2     2167.81     2233.39     93.44 o 
   0 -11   2     1319.64     1282.69     67.06 o 
   1 -11   2     6765.55     7097.44    213.33 o 
   2 -11   2      278.12      260.36     22.84 o 
   3 -11   2     6808.77     7381.05    367.28 o 
   4 -11   2     2316.28     2621.88    207.36 o 
   5 -11   2      225.04      155.36     61.40 o 
   6 -11   2      995.73     1238.24    148.50 o 
   7 -11   2      154.37       95.53     55.37 o 
  -7 -10   2      640.94      462.78    102.34 o 
  -6 -10   2     2653.11     2639.53    364.63 o 
  -5 -10   2       48.42       80.49     30.34 o 
  -4 -10   2     4027.43     3811.57    167.05 o 
  -3 -10   2      694.89      672.09     63.65 o 
  -2 -10   2       62.49       15.75     20.33 o 
  -1 -10   2     9844.83    10345.76    430.94 o 
   0 -10   2     1236.84     1182.01     47.15 o 
   1 -10   2     1173.92     1121.84     42.84 o 
   2 -10   2     5771.58     5647.88    125.78 o 
   3 -10   2        5.24       -1.31     18.59 o 
   4 -10   2      507.92      639.02    100.78 o 
   5 -10   2     4860.02     5674.94    315.26 o 
   6 -10   2       39.21       56.23     50.88 o 
   7 -10   2     2029.89     2105.29    196.13 o 
   8 -10   2       92.54      103.26     60.72 o 
  -8  -9   2     1573.43     1856.19    208.99 o 
  -7  -9   2      467.37      452.14    105.90 o 
  -6  -9   2      491.34      524.17     82.59 o 
  -5  -9   2     3029.63     3230.92    116.45 o 
  -4  -9   2        2.02      -25.15     41.59 o 
  -3  -9   2     5353.52     5271.22    189.11 o 
  -2  -9   2     8862.59     9150.26    215.94 o 
  -1  -9   2      769.86      811.55     51.73 o 
   0  -9   2    14913.18    15417.14    333.64 o 
   1  -9   2     3870.93     3783.38    135.94 o 
   2  -9   2     2359.33     2336.73     64.36 o 
   3  -9   2     1526.55     1532.05    136.76 o 
   4  -9   2     1157.06     1065.84    118.60 o 
   5  -9   2     3147.23     3083.33     86.88 o 
   6  -9   2     2073.25     2140.73    135.50 o 
   7  -9   2        6.32      -12.12     45.62 o 
   8  -9   2     2699.90     2613.93    219.39 o 
  -8  -8   2       93.68      -16.04     47.19 o 
  -7  -8   2      877.32      905.57    100.60 o 
  -6  -8   2      437.48      453.29     42.49 o 
  -5  -8   2      587.69      583.99     45.02 o 
  -4  -8   2     3529.57     3662.27    116.86 o 
  -3  -8   2       29.30       49.65     28.71 o 
  -2  -8   2     8473.81     8962.60    284.47 o 
  -1  -8   2    17663.92    18160.21    345.76 o 
   0  -8   2      680.48      649.11     38.14 o 
   1  -8   2      432.52      290.23     39.04 o 
   2  -8   2     2738.95     2673.26    128.17 o 
   3  -8   2     1167.82     1285.99     70.25 o 
   4  -8   2     6489.25     5920.55    130.84 o 
   5  -8   2      134.82      133.10     15.76 o 
   6  -8   2     4216.31     4257.78    112.42 o 
   7  -8   2      723.03      890.17    119.06 o 
   8  -8   2       75.59      127.97     58.29 o 
  -8  -7   2      494.12      512.37    105.43 o 
  -7  -7   2      442.47      369.43     49.22 o 
  -6  -7   2     2798.48     3166.51    111.52 o 
  -5  -7   2     2061.15     2137.26     84.97 o 
  -4  -7   2     1178.17     1177.50     59.94 o 
  -3  -7   2     6273.88     5969.09    232.94 o 
  -2  -7   2     3544.40     3355.75    104.27 o 
  -1  -7   2     8102.39     7883.62    178.12 o 
   0  -7   2     5112.93     4621.49    113.23 o 
   1  -7   2     3607.38     3727.54    147.98 o 
   2  -7   2       94.29       58.41     32.37 o 
   3  -7   2     5321.97     4784.01    170.85 o 
   4  -7   2     1250.36     1264.74     37.40 o 
   5  -7   2     4538.17     4603.04    111.97 o 
   6  -7   2      113.33      117.93     19.48 o 
   7  -7   2      145.37      134.67     45.28 o 
   8  -7   2     1468.47     1508.09    155.58 o 
  -8  -6   2      458.21      333.43     94.96 o 
  -7  -6   2     1889.95     2041.84     87.58 o 
  -6  -6   2      128.07      133.56     24.58 o 
  -5  -6   2     3994.16     4299.21    125.55 o 
  -4  -6   2     3838.16     3746.83    110.28 o 
  -3  -6   2       61.19       33.63     18.67 o 
  -2  -6   2    11586.54    11598.02    233.34 o 
  -1  -6   2     4143.83     3869.21    111.47 o 
   0  -6   2     6114.96     5980.63    163.20 o 
   1  -6   2     2570.73     2239.90     62.54 o 
   2  -6   2     1821.32     1746.45    120.49 o 
   3  -6   2     8978.69     9094.88    160.15 o 
   4  -6   2     6286.86     6193.56    108.72 o 
   5  -6   2        7.88      -13.67     13.67 o 
   6  -6   2     4264.69     4058.48    129.30 o 
   7  -6   2     2876.69     2734.62    129.33 o 
   8  -6   2        7.33        1.97     49.77 o 
   9  -6   2     2740.45     2937.54    224.60 o 
  -9  -5   2     1145.34     1272.06    171.87 o 
  -8  -5   2      810.05      788.87    127.52 o 
  -7  -5   2      944.01     1076.37     61.41 o 
  -6  -5   2     7185.48     7389.00    181.66 o 
  -5  -5   2     1042.57     1030.07     53.90 o 
  -4  -5   2     2797.44     2882.58    104.07 o 
  -3  -5   2     6078.41     6041.67    165.71 o 
  -2  -5   2      457.10      375.34     48.37 o 
  -1  -5   2    18018.35    17280.91    391.71 o 
   0  -5   2     6834.05     6948.08    173.64 o 
   1  -5   2       11.09       26.23      8.25 o 
   2  -5   2    10272.96    10151.96    357.23 o 
   3  -5   2     4400.42     4006.34    116.04 o 
   4  -5   2     6818.33     6819.53    137.11 o 
   5  -5   2     3340.68     3218.32    104.14 o 
   6  -5   2        2.85      -25.36     25.36 o 
   7  -5   2     2709.50     2614.56    106.83 o 
   8  -5   2     1699.19     1693.11    248.46 o 
   9  -5   2       54.16      -10.12     49.40 o 
  -9  -4   2        0.47      -54.13     63.17 o 
  -8  -4   2      996.13     1210.51     89.05 o 
  -7  -4   2     1944.33     1955.38    108.29 o 
  -6  -4   2      610.55      626.89     56.78 o 
  -5  -4   2     4246.67     4273.72    188.19 o 
  -4  -4   2       13.41        7.38     11.28 o 
  -3  -4   2     2366.66     2401.71     86.03 o 
  -2  -4   2      853.75      636.04     56.43 o 
  -1  -4   2      169.64      172.69     19.17 o 
   0  -4   2    13388.63    12914.87    276.60 o 
   1  -4   2     6354.22     6709.60    244.02 o 
   2  -4   2        4.77       -4.68     25.04 o 
   3  -4   2     9195.30     8403.31    134.45 o 
   4  -4   2     3055.16     3032.98     79.44 o 
   5  -4   2       45.17       44.06     14.49 o 
   6  -4   2     4625.67     4567.56    119.13 o 
   7  -4   2      810.35      793.60     58.62 o 
   8  -4   2      921.44      985.92     69.01 o 
   9  -4   2      405.16      592.47    129.75 o 
  -9  -3   2      829.28      810.96    134.68 o 
  -8  -3   2      385.05      387.35     54.22 o 
  -7  -3   2     3660.09     3636.51    153.80 o 
  -6  -3   2     2555.68     2483.72    115.35 o 
  -5  -3   2       21.56       38.78     19.01 o 
  -4  -3   2     3255.34     3356.87    158.83 o 
  -3  -3   2     3356.35     3226.36     98.73 o 
  -2  -3   2     2422.64     2595.64    113.47 o 
  -1  -3   2     4194.16     4093.29    112.03 o 
   0  -3   2       17.26       43.17     11.23 o 
   1  -3   2     8429.96     8325.38    274.32 o 
   2  -3   2     5742.53     5414.27    208.24 o 
   3  -3   2      778.87      799.20     32.95 o 
   4  -3   2    11298.69    10770.83    188.10 o 
   5  -3   2     3825.01     3679.09     95.23 o 
   6  -3   2      182.98      151.99     32.28 o 
   7  -3   2     3448.26     3406.26    113.27 o 
   8  -3   2       32.00       22.22     22.56 o 
   9  -3   2      805.21      862.16     83.33 o 
  -9  -2   2       50.19       -3.22     46.48 o 
  -8  -2   2      855.19     1037.53     63.66 o 
  -7  -2   2        6.96      -13.04     15.03 o 
  -6  -2   2     2367.97     2290.45     87.65 o 
  -5  -2   2     3877.06     3915.76    112.49 o 
  -4  -2   2      104.75      120.23     21.24 o 
  -3  -2   2     7395.92     7357.75    184.37 o 
  -2  -2   2    69926.29    70077.54   1728.98 o 
  -1  -2   2    26700.40    25500.81    494.63 o 
   0  -2   2    43107.89    41098.73   1100.93 o 
   1  -2   2     2536.65     2627.27    112.48 o 
   2  -2   2     8449.18     8482.63    203.59 o 
   3  -2   2     1745.37     1662.44     48.20 o 
   4  -2   2      184.18      190.05     19.06 o 
   5  -2   2     8061.15     8411.25    162.54 o 
   6  -2   2     4359.32     4218.20    109.42 o 
   7  -2   2      275.13      233.57     31.90 o 
   8  -2   2     3267.55     3188.23    134.72 o 
   9  -2   2        8.88       38.68     54.59 o 
  -9  -1   2     1715.96     1771.07    192.73 o 
  -8  -1   2      556.29      545.56     66.72 o 
  -7  -1   2     4786.98     4899.85    140.35 o 
  -6  -1   2     1019.04      967.02     55.76 o 
  -5  -1   2     1114.97     1078.28     54.38 o 
  -4  -1   2     6665.22     6215.14    171.28 o 
  -3  -1   2       83.78       80.15     16.35 o 
  -2  -1   2    52571.03    54404.03   1036.28 o 
  -1  -1   2     5063.58     4624.05     84.38 o 
   1  -1   2    29895.90    31124.57    846.31 o 
   2  -1   2       34.20       44.70     10.91 o 
   3  -1   2    13732.86    13765.89    244.01 o 
   4  -1   2    10887.38    10767.61    218.69 o 
   5  -1   2      136.36      129.30     17.54 o 
   6  -1   2     4515.82     4576.81    113.68 o 
   7  -1   2     1745.60     1767.19     70.42 o 
   8  -1   2      759.58      805.30     61.74 o 
   9  -1   2     1040.19     1106.44     95.27 o 
  -9   0   2     1767.53     1643.66    115.80 o 
  -8   0   2     1294.09     1245.07     88.80 o 
  -7   0   2      485.19      480.18     36.26 o 
  -6   0   2     8156.31     8249.37    165.56 o 
  -5   0   2     3036.90     2883.12     86.05 o 
  -4   0   2     4437.22     4410.63    136.16 o 
  -3   0   2     7083.14     6952.42    205.44 o 
  -2   0   2     5772.29     6672.59    226.87 o 
  -1   0   2    10927.35    11920.00    351.22 o 
   2   0   2    20385.18    19859.57    278.12 o 
   3   0   2      599.31      547.47     27.19 o 
   4   0   2     4036.98     3920.79     97.31 o 
   5   0   2     1549.09     1424.65     64.11 o 
   6   0   2     2328.26     2370.31     85.25 o 
   7   0   2      626.55      579.32     39.13 o 
   8   0   2     2333.42     2343.10    104.21 o 
   9   0   2       39.41      -32.24     44.13 o 
  -9   1   2      371.31      408.64     59.43 o 
  -8   1   2      822.59      825.60     57.84 o 
  -7   1   2     2916.16     2938.66     91.55 o 
  -6   1   2      404.11      393.73     44.23 o 
  -5   1   2     3684.35     3511.76     99.87 o 
  -4   1   2     7742.67     7443.78    155.93 o 
  -3   1   2     6526.94     6605.84    133.69 o 
  -2   1   2       72.12       88.67     18.79 o 
  -1   1   2       41.78       18.21     14.32 o 
   1   1   2    21634.88    21122.36    588.30 o 
   2   1   2     5035.61     5012.22     99.34 o 
   3   1   2    19802.69    19239.76    278.11 o 
   4   1   2    13619.23    13880.17    249.71 o 
   5   1   2        7.34       11.13     18.08 o 
   6   1   2     7028.63     7020.60    196.32 o 
   7   1   2     1029.64     1021.01     56.83 o 
   8   1   2      730.05      778.37     58.66 o 
   9   1   2     2009.63     1989.45    131.33 o 
  -9   2   2     1956.11     1967.47    129.26 o 
  -8   2   2      261.31      293.20     36.25 o 
  -7   2   2     2439.89     2482.58    129.62 o 
  -6   2   2     4659.23     4673.53    130.24 o 
  -5   2   2      366.99      365.94     30.67 o 
  -4   2   2    11697.89    11714.08    225.72 o 
  -3   2   2     3666.87     3648.03     89.38 o 
  -2   2   2      209.00      246.77     15.75 o 
  -1   2   2     6122.05     6293.11    384.89 o 
   1   2   2     7373.24     7904.81    255.54 o 
   2   2   2   198255.84   178613.86   4678.42 o 
   3   2   2       85.53      106.97     10.01 o 
   4   2   2     5037.02     4851.56    105.72 o 
   5   2   2     4247.81     4235.30    104.93 o 
   6   2   2        1.42       -5.43     12.48 o 
   7   2   2     2764.33     2818.22     95.27 o 
   8   2   2     1105.08     1058.26     79.45 o 
   9   2   2      430.64      391.76     61.67 o 
  -9   3   2       10.87       63.43     33.20 o 
  -8   3   2     1108.05     1169.28     70.39 o 
  -7   3   2      404.70      394.02     39.65 o 
  -6   3   2     1696.24     1737.63     74.81 o 
  -5   3   2     6728.23     6896.78    163.64 o 
  -4   3   2      421.67      378.48     29.15 o 
  -3   3   2     8826.71     8467.64    162.77 o 
  -2   3   2     4422.68     4160.90    160.12 o 
  -1   3   2     8521.91     8670.59    183.77 o 
   0   3   2    30763.00    30951.93    878.51 o 
   1   3   2     1790.25     2042.33     45.78 o 
   2   3   2     1184.77     1302.34     88.26 o 
   3   3   2     9419.17     8769.52    193.82 o 
   4   3   2    12088.20    12004.09    213.97 o 
   5   3   2     4476.48     4231.41    100.80 o 
   6   3   2     1519.56     1461.78     56.63 o 
   7   3   2       32.17      -21.05     21.05 o 
   8   3   2     1275.53     1411.78    165.20 o 
   9   3   2      961.84      903.79    142.05 o 
  -9   4   2     1568.90     1654.12    120.87 o 
  -8   4   2       61.62       56.00     24.23 o 
  -7   4   2     2194.32     2203.71    112.28 o 
  -6   4   2      980.51     1052.15     59.57 o 
  -5   4   2      522.09      466.98     36.97 o 
  -4   4   2     8665.11     8641.89    272.59 o 
  -3   4   2     1156.81     1159.33     47.54 o 
  -2   4   2     3023.26     2870.72     65.82 o 
  -1   4   2    16526.80    16582.04    352.17 o 
   0   4   2     5885.92     6181.70    126.11 o 
   1   4   2    10669.91    10778.71    232.38 o 
   2   4   2    12662.30    12031.24    312.94 o 
   3   4   2       65.88       69.98      9.78 o 
   4   4   2     3306.64     3618.31    126.57 o 
   5   4   2      525.17      530.73     36.30 o 
   6   4   2      444.73      443.05     38.89 o 
   7   4   2     1570.36     1716.98     87.46 o 
   8   4   2       13.14       -4.00     37.81 o 
   9   4   2     1437.15     1138.44    165.17 o 
  -9   5   2      168.16      307.25     54.88 o 
  -8   5   2     1494.09     1546.84    105.81 o 
  -7   5   2       62.75       59.96     39.17 o 
  -6   5   2     1072.31     1122.03     76.80 o 
  -5   5   2     2010.53     1972.25     80.10 o 
  -4   5   2      105.23      103.37     16.94 o 
  -3   5   2    11181.01    11118.37    219.43 o 
  -2   5   2     1550.88     1416.78     53.18 o 
  -1   5   2    15256.06    15178.33    233.36 o 
   0   5   2    26390.68    25888.89    643.84 o 
   1   5   2      169.13      210.63     40.14 o 
   2   5   2      200.26      145.12     18.67 o 
   3   5   2    12934.03    12467.27    273.59 o 
   4   5   2       77.74      110.57     14.97 o 
   5   5   2     4228.31     3994.96    120.95 o 
   6   5   2     2511.13     2622.30    182.56 o 
   7   5   2      290.72      263.93     50.10 o 
   8   5   2     2150.57     2516.01    229.39 o 
   9   5   2       82.90       87.73     65.40 o 
  -9   6   2      286.79      244.24    110.15 o 
  -8   6   2     1596.81     1734.78     91.82 o 
  -7   6   2     2761.01     2938.92    141.29 o 
  -6   6   2       39.16       14.41     25.83 o 
  -5   6   2     1912.02     1934.33     82.68 o 
  -4   6   2     8591.82     8568.04    169.42 o 
  -3   6   2      985.32     1040.70     42.86 o 
  -2   6   2    11512.65    11338.84    192.82 o 
  -1   6   2     3561.50     3769.77    129.49 o 
   0   6   2      518.97      560.77     26.23 o 
   1   6   2     4909.69     4585.70    189.51 o 
   2   6   2     2504.08     2397.65     85.98 o 
   3   6   2     3569.34     3530.29    192.31 o 
   4   6   2    11144.69    10952.67    392.21 o 
   5   6   2       41.95       28.89     36.29 o 
   6   6   2     7630.44     7265.20    197.26 o 
   7   6   2      673.14      813.12     49.87 o 
   8   6   2      644.73      323.55     94.78 o 
   9   6   2     1974.36     2610.05    253.34 o 
  -8   7   2      891.76      997.49     70.92 o 
  -7   7   2      514.48      526.06     66.03 o 
  -6   7   2     2347.19     2548.15    130.16 o 
  -5   7   2      292.13      295.37     27.59 o 
  -4   7   2     1015.70     1071.93     43.62 o 
  -3   7   2     7016.99     6666.27    137.22 o 
  -2   7   2      135.12      156.46     18.38 o 
  -1   7   2    18309.03    18723.31    291.69 o 
   0   7   2    18062.73    18144.36    324.68 o 
   1   7   2       30.04       14.04     12.34 o 
   2   7   2     5233.75     5097.19    150.43 o 
   3   7   2     5282.57     5303.66    128.84 o 
   4   7   2     4342.81     4521.96    171.51 o 
   5   7   2     2842.27     3037.50    194.08 o 
   6   7   2       73.25       72.63     14.17 o 
   7   7   2     1503.30     1218.77    154.22 o 
   8   7   2      584.35      772.09    133.20 o 
   9   7   2       17.38      -62.27     71.39 o 
  -8   8   2      575.40      632.78     57.45 o 
  -7   8   2     5418.67     5314.73    215.20 o 
  -6   8   2        5.39       17.84     20.42 o 
  -5   8   2     1105.18     1057.84     52.33 o 
  -4   8   2     2267.80     2330.88     75.85 o 
  -3   8   2     2782.98     2837.06     82.42 o 
  -2   8   2     3820.05     3852.22     84.75 o 
  -1   8   2      300.61      323.53     25.57 o 
   0   8   2     4686.49     4579.69     94.34 o 
   1   8   2     5129.98     5147.75    131.63 o 
   2   8   2     1178.89     1109.42     53.92 o 
   3   8   2     6982.94     6839.52    195.68 o 
   4   8   2     1459.78     1505.53     49.39 o 
   5   8   2     4505.34     4460.46    139.19 o 
   6   8   2      571.17      676.78     41.16 o 
   7   8   2      241.01      283.17     85.44 o 
   8   8   2      935.09     1145.81    162.61 o 
  -8   9   2      152.55      137.80     46.98 o 
  -7   9   2     2318.77     2564.37    148.42 o 
  -6   9   2      390.00      435.03     43.60 o 
  -5   9   2     1233.02     1300.39     70.05 o 
  -4   9   2     5974.56     5908.96    138.50 o 
  -3   9   2     3980.64     4183.44     98.00 o 
  -2   9   2     1564.15     1465.16     58.92 o 
  -1   9   2    16283.45    16536.85    246.37 o 
   0   9   2     1032.63      993.80     45.91 o 
   1   9   2     9160.19     9098.51    201.37 o 
   2   9   2     3507.14     3553.32     96.01 o 
   3   9   2       40.71       47.47     13.17 o 
   4   9   2     2551.39     2427.62     97.52 o 
   5   9   2     1474.96     1501.07     55.73 o 
   6   9   2      137.91      138.46     14.88 o 
   7   9   2     2664.16     2864.63    248.94 o 
   8   9   2      177.69      379.29    102.26 o 
  -8  10   2      890.25     1027.41    100.64 o 
  -7  10   2      121.65      130.41     46.92 o 
  -6  10   2     2939.90     2974.90    159.04 o 
  -5  10   2     3318.06     3565.07    124.08 o 
  -4  10   2      928.07      916.75     57.80 o 
  -3  10   2     9802.88     9844.33    197.30 o 
  -2  10   2     1113.74     1081.49     41.18 o 
  -1  10   2     1149.26     1165.98     50.36 o 
   0  10   2     2003.58     1943.39     68.78 o 
   1  10   2     1918.83     1962.70     86.15 o 
   2  10   2     6668.01     6368.26    157.56 o 
   3  10   2     4321.94     4418.71    115.41 o 
   4  10   2      149.20      171.87     29.11 o 
   5  10   2     2147.86     2345.09     78.68 o 
   6  10   2     1747.33     1792.37     80.13 o 
   7  10   2      175.21      292.35     84.93 o 
   8  10   2     3807.83     4244.46    329.56 o 
  -7  11   2     1964.90     2024.27    139.82 o 
  -6  11   2      157.62       31.58     34.96 o 
  -5  11   2     2749.01     2927.09    112.83 o 
  -4  11   2     8952.17     8903.11    245.00 o 
  -3  11   2      825.31      834.59     54.81 o 
  -2  11   2     6712.52     6551.94    145.51 o 
  -1  11   2     4094.12     4082.05    117.68 o 
   0  11   2       93.80      129.26     19.77 o 
   1  11   2     3180.00     3152.80    129.12 o 
   2  11   2       25.73       29.38     14.61 o 
   3  11   2      680.90      646.26     55.66 o 
   4  11   2     1787.57     1738.75    104.24 o 
   5  11   2      135.89      179.85     23.17 o 
   6  11   2     1577.18     1727.27    186.74 o 
   7  11   2      411.83      520.36    110.54 o 
   8  11   2      152.03       -5.72     37.04 o 
  -7  12   2        6.40       42.56     35.07 o 
  -6  12   2     2907.62     2955.45    170.62 o 
  -5  12   2       71.40       63.08     39.56 o 
  -4  12   2     1229.40     1283.78     72.33 o 
  -3  12   2     4693.10     4741.91    146.57 o 
  -2  12   2      802.04      705.21     48.15 o 
  -1  12   2     4227.35     4207.17    180.10 o 
   0  12   2     6218.20     6245.15    148.00 o 
   1  12   2        1.17       -2.76     15.80 o 
   2  12   2     5633.25     5924.18    165.87 o 
   3  12   2       19.87       46.84     20.72 o 
   4  12   2      126.09      153.68     47.26 o 
   5  12   2     4121.07     4322.91    471.91 o 
   6  12   2      526.19      512.13    110.90 o 
   7  12   2      630.90      619.20    123.41 o 
  -7  13   2     2211.34     2232.88    156.25 o 
  -6  13   2        0.73      -43.17     43.17 o 
  -5  13   2     1367.78     1635.86    124.78 o 
  -4  13   2     1582.27     1362.63    110.72 o 
  -3  13   2     1409.28     1399.57     87.66 o 
  -2  13   2     3510.56     3404.78    114.43 o 
  -1  13   2     2054.56     2106.52     89.19 o 
   0  13   2     1001.71     1074.53     65.17 o 
   1  13   2     4472.32     4632.07    179.54 o 
   2  13   2       42.02       57.39     23.78 o 
   3  13   2     3819.97     3960.06    217.94 o 
   4  13   2     3784.88     3819.67    158.54 o 
   5  13   2      243.74      325.27     88.86 o 
   6  13   2     1557.34     1834.71    201.82 o 
   7  13   2      346.95      278.93     92.56 o 
  -6  14   2     4519.38     4640.21    319.87 o 
  -5  14   2      189.83      140.22     68.36 o 
  -4  14   2     1105.42     1062.74    142.81 o 
  -3  14   2     2394.00     2468.04    138.54 o 
  -2  14   2      124.61      120.90     23.56 o 
  -1  14   2     3118.44     3262.51    126.58 o 
   0  14   2      800.00      842.65     59.77 o 
   1  14   2     1196.44     1253.58    126.45 o 
   2  14   2     5773.36     5589.96    299.03 o 
   3  14   2       46.31       -1.28     18.45 o 
   4  14   2     1482.98     1615.24    171.50 o 
   5  14   2     3781.46     3574.21    277.38 o 
   6  14   2       26.63       42.15     54.05 o 
  -6  15   2      164.62      330.49     94.76 o 
  -5  15   2     2902.91     3346.05    269.22 o 
  -4  15   2      701.73      707.55    125.44 o 
  -3  15   2     1542.47     1483.36    169.42 o 
  -2  15   2      666.15      712.42     53.77 o 
  -1  15   2      614.16      538.13     47.72 o 
   0  15   2      997.09     1133.40     78.57 o 
   1  15   2     2262.15     2260.66    178.99 o 
   2  15   2      690.34      732.67    108.21 o 
   3  15   2     2480.31     2604.62    214.39 o 
   4  15   2       45.03      -24.91     40.90 o 
   5  15   2      533.20      566.76    118.58 o 
   6  15   2     1098.88     1337.69    175.18 o 
  -5  16   2       79.94      122.62     81.17 o 
  -4  16   2     1100.35     1508.54    180.55 o 
  -3  16   2      645.96      649.67    119.56 o 
  -2  16   2     2153.70     2297.65    193.60 o 
  -1  16   2     2368.84     2309.96    130.53 o 
   0  16   2      267.32      216.24     45.92 o 
   1  16   2     1793.35     1719.90    157.32 o 
   2  16   2     2728.45     2807.03    216.44 o 
   3  16   2        5.43       21.61     40.23 o 
   4  16   2     1564.36     1583.32    176.28 o 
   5  16   2     1178.26     1226.55    165.51 o 
  -4  17   2       24.38       65.56     63.59 o 
  -3  17   2     1630.94     2048.88    212.09 o 
  -2  17   2      555.47      548.36     62.98 o 
  -1  17   2     1137.13     1210.19    114.85 o 
   0  17   2     2625.78     2663.25    149.83 o 
   1  17   2        7.22       58.57     37.08 o 
   2  17   2     1119.97     1273.50    149.90 o 
   3  17   2     1425.71     1342.18    156.87 o 
   4  17   2       29.78       40.44     39.64 o 
  -3  18   2      109.04       77.23     69.47 o 
  -2  18   2     2699.04     2945.38    259.58 o 
  -1  18   2      684.71      709.29    110.66 o 
   0  18   2      614.52      665.61     75.51 o 
   1  18   2     2194.94     2204.15    189.66 o 
   2  18   2       90.61       24.32     40.92 o 
   3  18   2      814.40      742.89    122.96 o 
   4  18   2     1349.05     1254.07    170.50 o 
  -2  19   2       26.09       86.67     62.00 o 
  -1  19   2     2218.49     2500.81    239.83 o 
   0  19   2      610.05      590.41     96.42 o 
   1  19   2      140.41      101.91     53.18 o 
   2  19   2     2406.07     2513.62    219.70 o 
  -1 -18   3     1775.82     1879.88    129.54 o 
   0 -18   3     1059.42     1198.80    170.01 o 
   1 -18   3      558.72      608.34    124.10 o 
   2 -18   3     1005.60     1153.16    171.10 o 
  -3 -17   3     1248.34     1075.24    146.74 o 
  -2 -17   3     1527.18     1584.92    161.60 o 
  -1 -17   3        0.53       23.58     26.25 o 
   0 -17   3      661.70      746.78     74.52 o 
   1 -17   3      730.53     1008.86    155.62 o 
   2 -17   3      167.25      174.18     80.38 o 
   3 -17   3     1395.18     1361.41    188.54 o 
  -4 -16   3      773.38      793.59    131.62 o 
  -3 -16   3      460.74      378.06     86.70 o 
  -2 -16   3      325.97      114.08     52.25 o 
  -1 -16   3     1528.53     1576.17    201.95 o 
   0 -16   3      609.07      614.96     66.08 o 
   1 -16   3      312.82      432.70    104.86 o 
   2 -16   3      159.45      126.87     71.27 o 
   3 -16   3        4.90        3.85     66.66 o 
   4 -16   3     2598.06     2945.02    268.10 o 
  -5 -15   3      551.50      701.21    125.19 o 
  -4 -15   3       61.48      -47.11     47.11 o 
  -3 -15   3     2086.46     1833.22    181.14 o 
  -2 -15   3      861.17     1078.09     94.54 o 
  -1 -15   3        6.30       14.22     27.32 o 
   0 -15   3     1817.93     1913.46    221.54 o 
   1 -15   3       93.11      118.29     40.99 o 
   2 -15   3     1542.47     1644.54    186.15 o 
   3 -15   3      611.33      604.44    117.20 o 
   4 -15   3      199.99      156.31     85.32 o 
   5 -15   3     1898.99     2015.64    220.48 o 
  -6 -14   3      146.63      266.08     87.56 o 
  -5 -14   3      177.42      190.34     44.08 o 
  -4 -14   3      139.23      120.92     61.83 o 
  -3 -14   3      169.11      163.98     57.38 o 
  -2 -14   3     1960.32     2013.10    159.69 o 
  -1 -14   3     3332.15     3483.44    162.83 o 
   0 -14   3      291.44      295.16     82.99 o 
   1 -14   3     3763.90     3514.21    296.93 o 
   2 -14   3       34.80       27.63     14.97 o 
   3 -14   3     2367.36     2250.98    214.29 o 
   4 -14   3     2171.18     2648.85    236.08 o 
   5 -14   3       33.78      -34.58     60.17 o 
   6 -14   3     1336.24     1418.60    181.90 o 
  -6 -13   3     1126.86     1139.13    165.84 o 
  -5 -13   3      548.07      556.46    136.80 o 
  -4 -13   3      809.17      750.90    116.92 o 
  -3 -13   3     3836.00     3886.18    255.50 o 
  -2 -13   3       83.62       85.04     36.87 o 
  -1 -13   3      937.34      896.95     78.13 o 
   0 -13   3     3078.62     3006.03    216.59 o 
   1 -13   3       14.24       10.70     18.60 o 
   2 -13   3     8032.02     8058.30    227.54 o 
   3 -13   3     2858.20     2839.96    230.13 o 
   4 -13   3      452.38      528.86    109.31 o 
   5 -13   3     2466.60     2841.41    245.47 o 
   6 -13   3      160.12      152.71     74.88 o 
  -7 -12   3      702.45      786.93    144.20 o 
  -6 -12   3       16.54      -30.43     89.05 o 
  -5 -12   3     2625.54     2717.24    145.98 o 
  -4 -12   3     2358.41     2520.46    210.40 o 
  -3 -12   3     1579.18     1441.52    146.94 o 
  -2 -12   3     4618.29     5150.81    200.74 o 
  -1 -12   3       22.13       11.74     22.85 o 
   0 -12   3     5923.76     5712.01    197.74 o 
   1 -12   3     3792.40     3322.53    314.51 o 
   2 -12   3       45.44       50.58     22.36 o 
   3 -12   3     4771.19     4981.22    304.95 o 
   4 -12   3     3629.26     4202.91    284.81 o 
   5 -12   3        9.03        4.99     58.99 o 
   6 -12   3     1831.32     2055.49    202.31 o 
   7 -12   3      260.83      241.86     88.34 o 
  -7 -11   3      693.19      627.90    129.14 o 
  -6 -11   3     2165.46     2345.35    167.92 o 
  -5 -11   3      104.61       98.40     34.65 o 
  -4 -11   3     2480.46     2413.04    198.32 o 
  -3 -11   3     1421.15     1352.50    138.45 o 
  -2 -11   3      145.15      147.16     38.98 o 
  -1 -11   3     1986.69     1826.99    272.53 o 
   0 -11   3      817.37      799.39     63.95 o 
   1 -11   3     1353.81     1267.41     73.31 o 
   2 -11   3     6790.26     6718.53    187.02 o 
   3 -11   3       53.45       58.97     57.13 o 
   4 -11   3     3388.11     3564.44    248.04 o 
   5 -11   3     2652.09     2493.38    208.38 o 
   6 -11   3      302.78      273.01     84.74 o 
   7 -11   3     1300.79     1400.81    167.70 o 
  -7 -10   3      110.42       76.98     58.96 o 
  -6 -10   3      535.29      443.67     58.04 o 
  -5 -10   3     3581.47     3752.46    164.89 o 
  -4 -10   3       23.78       19.83     26.66 o 
  -3 -10   3     2519.63     2503.18    157.53 o 
  -2 -10   3     6758.89     6943.69    260.93 o 
  -1 -10   3      140.16      141.26     26.89 o 
   0 -10   3     2508.95     2497.77     82.70 o 
   1 -10   3     2301.87     2094.22     92.48 o 
   2 -10   3      121.74      129.54     19.35 o 
   3 -10   3     5123.71     5449.10    295.05 o 
   4 -10   3      833.16      950.19    121.80 o 
   5 -10   3     2549.83     2466.07    200.52 o 
   6 -10   3     1479.14     1699.23    170.70 o 
   7 -10   3      210.81      122.21     62.55 o 
  -8  -9   3       64.02       57.00     64.35 o 
  -7  -9   3     1989.30     2215.85    219.17 o 
  -6  -9   3     1738.71     1800.72    258.99 o 
  -5  -9   3       86.60      138.65     25.57 o 
  -4  -9   3     3907.37     4282.23    173.04 o 
  -3  -9   3      383.73      357.38     47.45 o 
  -2  -9   3     9013.54     9343.40    219.79 o 
  -1  -9   3     4673.72     4598.96    135.12 o 
   0  -9   3       22.72       29.72     14.97 o 
   1  -9   3     4065.02     4156.44    136.05 o 
   2  -9   3     2696.38     2588.28    118.33 o 
   3  -9   3     1415.95     1592.59    141.94 o 
   4  -9   3     5194.40     5013.12    276.09 o 
   5  -9   3       38.43        1.64     46.54 o 
   6  -9   3      554.45      715.12    108.67 o 
   7  -9   3     1150.41     1197.31    141.95 o 
   8  -9   3        0.52      -10.05     45.74 o 
  -8  -8   3     1313.75     1312.74    175.34 o 
  -7  -8   3        3.79      -12.42     60.70 o 
  -6  -8   3     4418.42     4558.91    145.35 o 
  -5  -8   3     2047.02     2004.80     97.38 o 
  -4  -8   3      150.23      108.88     24.31 o 
  -3  -8   3     5734.87     5662.77    290.98 o 
  -2  -8   3     2473.38     2499.74    118.98 o 
  -1  -8   3     3951.54     4030.34    144.30 o 
   0  -8   3     7569.72     6983.47    165.89 o 
   1  -8   3      634.84      828.91     86.73 o 
   2  -8   3     6948.44     7299.74    321.31 o 
   3  -8   3     1416.48     1315.14    102.56 o 
   4  -8   3     2607.59     2781.40    186.74 o 
   5  -8   3      768.00      739.51    100.18 o 
   6  -8   3      675.74      646.01     63.57 o 
   7  -8   3      204.92      244.28     73.57 o 
   8  -8   3     1973.72     1947.80    184.39 o 
  -8  -7   3      590.14      594.25    121.66 o 
  -7  -7   3     2082.53     2179.84    122.19 o 
  -6  -7   3        1.55        9.14     14.74 o 
  -5  -7   3      439.49      450.86     48.55 o 
  -4  -7   3     2491.71     2349.59     89.00 o 
  -3  -7   3     1985.36     2094.46    101.71 o 
  -2  -7   3     8768.09     8863.87    198.39 o 
  -1  -7   3     3495.02     3369.81    102.47 o 
   0  -7   3     4872.58     4682.50    312.87 o 
   1  -7   3      278.70      215.86     24.50 o 
   2  -7   3     3868.26     4083.55    211.69 o 
   3  -7   3     4133.43     3981.20    153.46 o 
   4  -7   3     2737.56     2388.47    121.66 o 
   5  -7   3       37.98       30.06      8.89 o 
   6  -7   3     3981.41     3780.18    148.46 o 
   7  -7   3     1171.64     1294.69     88.54 o 
   8  -7   3      603.72      467.79     94.40 o 
  -8  -6   3      837.20      792.40    131.43 o 
  -7  -6   3     1187.64     1257.19     90.25 o 
  -6  -6   3     3692.40     3762.49    179.04 o 
  -5  -6   3        5.04        8.63     15.34 o 
  -4  -6   3     1402.52     1326.26     62.20 o 
  -3  -6   3     2943.68     2837.86    115.81 o 
  -2  -6   3     1647.09     1578.93     64.27 o 
  -1  -6   3    17464.06    16167.27    395.89 o 
   0  -6   3     3055.53     2692.71     95.40 o 
   1  -6   3       14.14        5.72     10.84 o 
   2  -6   3     6618.05     6887.14    283.67 o 
   3  -6   3     1195.12     1069.82    136.57 o 
   4  -6   3      551.25      529.66     20.81 o 
   5  -6   3     8145.04     8160.49    185.21 o 
   6  -6   3        0.98        4.03     46.45 o 
   7  -6   3     2954.71     3068.72    135.58 o 
   8  -6   3      739.12      739.44    111.16 o 
  -8  -5   3     1356.52     1417.05     99.89 o 
  -7  -5   3     1090.21     1344.33     92.70 o 
  -6  -5   3      429.90      452.48     38.71 o 
  -5  -5   3     5687.00     5799.25    150.51 o 
  -4  -5   3     1227.44     1113.12     62.29 o 
  -3  -5   3     3643.95     3866.09    363.69 o 
  -2  -5   3    11322.89    10754.13    214.45 o 
  -1  -5   3       59.35       89.61     17.12 o 
   0  -5   3     7354.01     7131.51    177.64 o 
   1  -5   3     1832.12     1622.94     83.95 o 
   2  -5   3      215.34      295.06     47.74 o 
   3  -5   3    22232.36    23188.89    841.36 o 
   4  -5   3     3546.96     3396.41     93.97 o 
   5  -5   3      880.28      915.73    111.05 o 
   6  -5   3     4285.39     4042.78    150.18 o 
   7  -5   3       36.36       -1.28     27.73 o 
   8  -5   3     2373.87     2306.72    125.37 o 
   9  -5   3     1784.15     1998.01    183.75 o 
  -9  -4   3     1451.86     1451.53    180.33 o 
  -8  -4   3        6.02       38.78     21.91 o 
  -7  -4   3     2539.60     2642.20     99.06 o 
  -6  -4   3     3175.96     3195.91    105.15 o 
  -5  -4   3        8.41        8.18     13.93 o 
  -4  -4   3     2317.36     2333.91     90.14 o 
  -3  -4   3     6021.83     6045.50    164.81 o 
  -2  -4   3       81.67      102.62     19.11 o 
  -1  -4   3     5086.19     4920.35    139.09 o 
   0  -4   3     2079.86     2098.14     70.79 o 
   1  -4   3     3509.78     3850.69    168.96 o 
   2  -4   3    16073.22    16937.49    531.53 o 
   3  -4   3      778.88      810.32     33.98 o 
   4  -4   3    11563.57    11674.13    265.86 o 
   5  -4   3     2199.26     2119.57     79.35 o 
   6  -4   3      774.71      755.71     49.98 o 
   7  -4   3     2749.21     2767.57    132.09 o 
   8  -4   3       74.94       68.61     46.67 o 
   9  -4   3     1192.85     1142.71    136.04 o 
  -9  -3   3       95.27       30.80     50.92 o 
  -8  -3   3     2913.88     2998.46    176.38 o 
  -7  -3   3        6.09       -7.63     24.12 o 
  -6  -3   3     1155.95     1227.20     82.21 o 
  -5  -3   3     4481.91     4687.82    164.72 o 
  -4  -3   3     1518.56     1599.73     68.93 o 
  -3  -3   3    17513.34    17235.16    441.02 o 
  -2  -3   3    14453.54    13510.99    410.82 o 
  -1  -3   3      272.92      232.92     22.63 o 
   0  -3   3     5690.14     5964.26    209.17 o 
   1  -3   3       12.12       41.83     22.88 o 
   2  -3   3     3915.63     4282.74    181.92 o 
   3  -3   3    26936.53    26003.16    647.96 o 
   4  -3   3       25.84       12.12     13.07 o 
   5  -3   3      400.82      316.75     29.67 o 
   6  -3   3     5042.81     4900.24    140.35 o 
   7  -3   3     1112.48     1076.29     64.66 o 
   8  -3   3     2777.56     2621.73    139.51 o 
   9  -3   3      613.98      662.24     74.31 o 
  -9  -2   3     1180.70     1252.40    164.76 o 
  -8  -2   3      496.13      475.09     59.38 o 
  -7  -2   3     3096.32     3144.92     93.14 o 
  -6  -2   3     2491.79     2490.40     94.70 o 
  -5  -2   3     1672.79     1772.04    111.89 o 
  -4  -2   3    17614.04    18374.69    408.94 o 
  -3  -2   3      238.84      290.72     24.71 o 
  -2  -2   3    10737.57    10367.38    323.14 o 
  -1  -2   3    12764.07    12393.07    255.93 o 
   0  -2   3     1499.25     1628.65     77.79 o 
   1  -2   3      773.91      773.43     56.99 o 
   2  -2   3      175.23      174.98     15.42 o 
   3  -2   3    18839.43    18793.00    387.71 o 
   4  -2   3     3079.73     2912.66     85.77 o 
   5  -2   3       91.72       59.53     15.43 o 
   6  -2   3     2488.11     2379.27     78.70 o 
   7  -2   3     3799.11     3855.52    128.38 o 
   8  -2   3      355.99      320.68     51.43 o 
   9  -2   3     2266.85     2307.79    268.11 o 
  -9  -1   3     1476.82     1710.11    186.70 o 
  -8  -1   3      782.38      855.52     56.07 o 
  -7  -1   3      490.00      540.03     37.53 o 
  -6  -1   3     3103.40     3081.62     86.52 o 
  -5  -1   3     1758.94     1727.82     85.51 o 
  -4  -1   3     4881.04     4947.92    151.87 o 
  -3  -1   3    12480.64    12926.03    325.64 o 
  -2  -1   3       29.13       37.47      9.59 o 
  -1  -1   3     2716.06     2709.74     56.78 o 
   0  -1   3    48139.39    48720.55   1291.44 o 
   1  -1   3      982.13     1089.91     30.69 o 
   2  -1   3    15114.16    14332.74    299.80 o 
   3  -1   3      125.20      104.61     27.69 o 
   4  -1   3     1291.54     1144.87     48.91 o 
   5  -1   3     3043.83     2978.14    117.04 o 
   6  -1   3     1986.18     1858.73     67.38 o 
   7  -1   3     4762.82     4667.91    123.32 o 
   8  -1   3     1593.73     1666.05    150.85 o 
   9  -1   3        6.91      -29.67     29.67 o 
  -9   0   3      169.94      207.56     54.58 o 
  -8   0   3     1636.26     1834.97     94.16 o 
  -7   0   3     4611.93     4765.23    121.21 o 
  -6   0   3      766.77      674.13     42.72 o 
  -5   0   3     3972.32     3830.35    116.00 o 
  -4   0   3     2575.44     2479.97     71.21 o 
  -3   0   3     4858.29     4861.26    141.88 o 
  -2   0   3     2503.34     2668.94    126.60 o 
  -1   0   3     9842.98    10206.33    318.62 o 
   0   0   3    20329.32    22360.33    615.96 o 
   1   0   3    32233.16    32743.17    883.47 o 
   2   0   3      229.93      245.17     32.67 o 
   3   0   3    25225.50    23895.55    395.81 o 
   4   0   3     5146.49     4890.53    114.41 o 
   5   0   3       60.37       67.46     14.75 o 
   6   0   3     6123.52     6102.42    153.70 o 
   7   0   3     1690.85     1669.56     66.61 o 
   8   0   3     2600.59     2389.93    136.11 o 
   9   0   3      937.96      994.39     93.42 o 
  -9   1   3     1606.79     1494.96    112.11 o 
  -8   1   3      305.49      302.26     36.10 o 
  -7   1   3     3646.12     3760.67    119.91 o 
  -6   1   3     9524.76     9655.82    210.08 o 
  -5   1   3     4259.36     4270.92    112.32 o 
  -4   1   3     4785.47     4539.27    108.86 o 
  -3   1   3     1865.58     1834.61     53.71 o 
  -2   1   3       30.35       28.43     18.83 o 
  -1   1   3    15476.08    16618.54    484.60 o 
   0   1   3    16480.33    17351.76    346.02 o 
   1   1   3     3253.45     3527.16    134.73 o 
   2   1   3     1546.93     1224.36     38.48 o 
   3   1   3        3.20        6.54      8.46 o 
   4   1   3     7135.84     6970.52    143.18 o 
   5   1   3     5358.00     5088.55    122.29 o 
   6   1   3      205.14      213.71     24.63 o 
   7   1   3     1827.62     1769.30     74.85 o 
   8   1   3      296.98      220.88     44.81 o 
   9   1   3        7.43       -0.95     29.28 o 
  -9   2   3       21.47      -29.58     31.63 o 
  -8   2   3     2139.61     2006.58     90.33 o 
  -7   2   3     1008.59      911.78     65.14 o 
  -6   2   3       14.24       25.51     19.05 o 
  -5   2   3     6060.10     5960.67    166.21 o 
  -4   2   3        7.52       15.72     12.12 o 
  -3   2   3     6695.61     6645.59    137.81 o 
  -2   2   3      353.60      394.51     18.83 o 
  -1   2   3     7512.53     7730.55    334.32 o 
   0   2   3     1868.47     2039.90     63.87 o 
   1   2   3       30.56       36.15      6.48 o 
   2   2   3      560.34      576.92     56.55 o 
   3   2   3    12182.36    11671.09    222.90 o 
   4   2   3      666.66      651.46     26.53 o 
   5   2   3     3781.50     3666.24    100.79 o 
   6   2   3     3036.84     3071.99     91.30 o 
   7   2   3      145.60      153.78     26.05 o 
   8   2   3     2102.20     1895.63    189.94 o 
   9   2   3     1140.91     1324.47    111.74 o 
  -9   3   3     1039.73     1136.13     98.47 o 
  -8   3   3       31.92       21.26     17.19 o 
  -7   3   3     2374.03     2415.34    142.90 o 
  -6   3   3     2165.98     2221.72     84.89 o 
  -5   3   3      276.40      246.86     31.57 o 
  -4   3   3     1523.41     1301.74     53.75 o 
  -3   3   3      736.09      656.31     31.24 o 
  -2   3   3     4792.96     4769.70    101.45 o 
  -1   3   3    11619.58    10983.97    197.43 o 
   0   3   3      953.17     1016.35     43.19 o 
   1   3   3     2461.43     2466.76     54.08 o 
   2   3   3       57.95       27.47     20.95 o 
   3   3   3      856.73      899.45     78.86 o 
   4   3   3    17265.84    16713.20    360.04 o 
   5   3   3     2258.24     2250.49     63.01 o 
   6   3   3     1637.55     1589.06     56.78 o 
   7   3   3     1723.31     1665.10     92.59 o 
   8   3   3       61.16       33.64     52.46 o 
   9   3   3     1335.61     1304.23    169.53 o 
  -9   4   3     1135.43     1070.42    122.06 o 
  -8   4   3      665.92      725.27     66.93 o 
  -7   4   3       71.13       20.08     23.27 o 
  -6   4   3     2231.36     2312.83    106.35 o 
  -5   4   3     1215.61     1278.33     68.30 o 
  -4   4   3     1818.47     1815.53     69.35 o 
  -3   4   3    15640.45    15607.36    279.56 o 
  -2   4   3     1113.11     1081.12     52.81 o 
  -1   4   3     4320.51     4090.87     82.64 o 
   0   4   3    19432.77    19387.28    538.88 o 
   1   4   3       86.49       94.13     11.09 o 
   2   4   3     2756.40     2549.64    140.89 o 
   3   4   3    12316.98    12115.71    423.92 o 
   4   4   3      168.93      260.09     38.46 o 
   5   4   3     4602.53     4297.44    123.35 o 
   6   4   3      768.02      758.93     46.73 o 
   7   4   3      311.11      355.05     34.43 o 
   8   4   3     2583.74     2609.85    232.02 o 
   9   4   3       32.06      -59.22     59.22 o 
  -9   5   3     1021.80     1031.57     96.55 o 
  -8   5   3     1277.02     1446.08     81.93 o 
  -7   5   3     3335.41     3416.37    146.89 o 
  -6   5   3      332.41      353.91     44.43 o 
  -5   5   3     1863.24     1828.93     77.00 o 
  -4   5   3     4513.66     4464.24    103.81 o 
  -3   5   3     1815.73     1879.42     65.94 o 
  -2   5   3     8058.45     7862.04    167.30 o 
  -1   5   3     9240.56     9091.42    159.74 o 
   0   5   3     3345.91     3214.94     81.50 o 
   1   5   3     1472.12     1279.82     42.72 o 
   2   5   3     1327.92     1371.34     51.13 o 
   3   5   3     5179.91     5298.57    242.71 o 
   4   5   3     2674.11     2528.39    162.64 o 
   5   5   3        2.12       20.40     38.89 o 
   6   5   3     3129.11     2917.86    241.78 o 
   7   5   3      410.15      405.52     86.29 o 
   8   5   3      510.72      537.45    109.41 o 
   9   5   3     1226.00     1240.63    173.12 o 
  -8   6   3       14.52       14.10     20.62 o 
  -7   6   3      346.70      415.44     89.02 o 
  -6   6   3     2808.52     2938.73    133.16 o 
  -5   6   3      286.85      291.51     40.13 o 
  -4   6   3     1742.81     1703.29     61.15 o 
  -3   6   3     7435.01     7035.46    138.47 o 
  -2   6   3       27.63       48.96     13.32 o 
  -1   6   3    26250.06    25973.30    343.00 o 
   0   6   3     9792.44     9847.40    156.03 o 
   1   6   3      495.21      445.15     26.81 o 
   2   6   3    10088.75     9628.99    227.40 o 
   3   6   3      275.09      223.22     19.60 o 
   4   6   3    14765.96    16085.84    566.60 o 
   5   6   3     5600.79     5952.37    309.18 o 
   6   6   3      105.49       76.03     40.51 o 
   7   6   3      552.88      616.22    110.29 o 
   8   6   3     2261.97     2315.59    224.25 o 
   9   6   3      335.12      383.36     99.47 o 
  -8   7   3     1632.55     1855.61    118.81 o 
  -7   7   3     1313.36     1202.21    155.22 o 
  -6   7   3      346.34      388.45     51.76 o 
  -5   7   3     4503.29     4349.27    112.28 o 
  -4   7   3     1204.70     1177.77     57.86 o 
  -3   7   3      621.07      578.26     34.24 o 
  -2   7   3    12784.33    12759.41    219.21 o 
  -1   7   3     1136.64     1232.63     42.77 o 
   0   7   3    12014.10    12013.85    182.24 o 
   1   7   3     7443.67     7756.78    163.06 o 
   2   7   3      346.17      325.32     46.70 o 
   3   7   3    10877.16    10578.29    802.62 o 
   4   7   3      935.44      895.62     30.50 o 
   5   7   3     2787.82     2935.72    208.70 o 
   6   7   3    13951.73    15176.21    612.98 o 
   7   7   3        2.13       43.17     42.54 o 
   8   7   3      908.19     1371.11    172.07 o 
   9   7   3      758.69      691.28    135.21 o 
  -8   8   3      468.63      503.30     88.37 o 
  -7   8   3     3641.01     3669.20    212.18 o 
  -6   8   3     8078.91     8221.48    211.38 o 
  -5   8   3       12.24       -2.76     12.38 o 
  -4   8   3     3523.22     3476.82     96.86 o 
  -3   8   3     5129.90     5362.42    123.50 o 
  -2   8   3     8368.35     8726.92    149.83 o 
  -1   8   3    18902.82    19444.83    309.22 o 
   0   8   3     2026.96     1899.01     55.88 o 
   1   8   3     4118.50     3924.52    110.56 o 
   2   8   3     7710.02     7533.10    477.25 o 
   3   8   3       71.69       42.58     12.86 o 
   4   8   3     5398.19     5153.15    104.57 o 
   5   8   3     2337.48     1919.39    313.37 o 
   6   8   3        6.22       22.34     49.68 o 
   7   8   3     2266.05     2227.03    211.89 o 
   8   8   3      129.86      130.28     70.11 o 
  -8   9   3     2096.02     2275.67    142.51 o 
  -7   9   3      659.25      662.01     74.76 o 
  -6   9   3     1950.09     1970.97     92.72 o 
  -5   9   3     6980.01     7193.51    164.21 o 
  -4   9   3      465.98      483.23     36.20 o 
  -3   9   3     2809.23     2775.92     77.28 o 
  -2   9   3      544.88      504.23     29.88 o 
  -1   9   3      639.03      616.76     30.39 o 
   0   9   3    12428.56    12465.06    198.58 o 
   1   9   3       49.02       37.91     16.51 o 
   2   9   3     4586.89     4574.87    191.81 o 
   3   9   3     4316.70     4385.76    109.31 o 
   4   9   3      129.06      114.42     18.45 o 
   5   9   3     4022.02     3938.71     91.62 o 
   6   9   3     3454.28     3536.65    258.29 o 
   7   9   3     1439.47     1401.90    173.26 o 
   8   9   3      286.44      560.86    114.97 o 
  -8  10   3      318.66      169.15     51.26 o 
  -7  10   3     1664.95     1590.36    118.45 o 
  -6  10   3       93.86       81.57     36.15 o 
  -5  10   3     3269.72     3465.37    124.23 o 
  -4  10   3     4538.47     4597.21    122.75 o 
  -3  10   3       71.67       60.03     18.87 o 
  -2  10   3     3823.70     3870.71     85.91 o 
  -1  10   3     4336.12     4229.93     90.12 o 
   0  10   3     1398.94     1470.54     53.30 o 
   1  10   3     4126.64     3821.16    131.73 o 
   2  10   3     2080.53     2271.30     76.55 o 
   3  10   3     2953.66     2863.37    115.00 o 
   4  10   3     1970.16     2012.91     92.12 o 
   5  10   3      124.49      135.51     15.78 o 
   6  10   3      899.85      987.02    139.68 o 
   7  10   3     1422.51     1622.58    187.47 o 
   8  10   3      242.17      101.05     68.04 o 
  -7  11   3      108.76       52.40     72.71 o 
  -6  11   3     2241.25     2462.14    148.53 o 
  -5  11   3      162.95      159.82     30.79 o 
  -4  11   3     1501.36     1477.30     77.44 o 
  -3  11   3     7493.71     7422.16    193.57 o 
  -2  11   3      397.93      362.84     28.97 o 
  -1  11   3     2585.54     2505.66     68.76 o 
   0  11   3     4656.62     4633.67    108.29 o 
   1  11   3      651.94      619.54     39.98 o 
   2  11   3     2923.48     2788.24    102.34 o 
   3  11   3     2214.55     2267.81    138.67 o 
   4  11   3        7.38       -8.33     12.15 o 
   5  11   3     3141.06     3137.39     90.71 o 
   6  11   3      541.29      650.63    117.19 o 
   7  11   3      595.34      696.99    129.60 o 
   8  11   3     1205.41     1463.62    190.08 o 
  -7  12   3     1498.22     1552.26    162.55 o 
  -6  12   3        0.55       47.94     43.74 o 
  -5  12   3     3849.69     3733.93    185.11 o 
  -4  12   3     6081.56     6112.44    177.99 o 
  -3  12   3       60.84       52.53     19.86 o 
  -2  12   3     4480.79     4612.04    122.26 o 
  -1  12   3     1740.41     1713.25     70.44 o 
   0  12   3      550.26      576.03     40.80 o 
   1  12   3     5406.58     5318.26    153.47 o 
   2  12   3       56.03       66.57     23.97 o 
   3  12   3     1710.85     1670.00     94.44 o 
   4  12   3      961.33     1052.96    152.22 o 
   5  12   3      216.35      275.99     35.26 o 
   6  12   3     1499.79     1459.36    176.91 o 
   7  12   3      221.96      227.80     77.41 o 
  -7  13   3      637.90      677.48     88.00 o 
  -6  13   3     2323.13     2554.21    161.21 o 
  -5  13   3      275.30      277.88     53.76 o 
  -4  13   3      947.43     1023.13     67.15 o 
  -3  13   3     1604.49     1559.94     82.12 o 
  -2  13   3      403.36      401.08     35.37 o 
  -1  13   3     2770.11     2959.79    110.27 o 
   0  13   3     2572.70     2614.44    106.06 o 
   1  13   3     3494.82     3534.18    123.22 o 
   2  13   3     4219.45     4181.80    166.73 o 
   3  13   3       14.26       23.70     18.44 o 
   4  13   3     1723.95     1751.95     99.62 o 
   5  13   3     1112.40     1071.17    146.19 o 
   6  13   3        1.18      -26.80     49.83 o 
   7  13   3     1180.44     1139.08    164.49 o 
  -6  14   3      454.94      460.16     76.84 o 
  -5  14   3     3949.29     3956.67    203.84 o 
  -4  14   3      143.50      128.97     60.60 o 
  -3  14   3      216.87      270.20     37.07 o 
  -2  14   3      113.02       75.77     22.01 o 
  -1  14   3       23.50       16.83     16.67 o 
   0  14   3     1890.79     2002.09     94.05 o 
   1  14   3     2004.02     1877.84    159.37 o 
   2  14   3     1272.93     1308.39    105.46 o 
   3  14   3     1974.52     2028.52    129.06 o 
   4  14   3      163.54      153.18     70.16 o 
   5  14   3     1647.62     1822.92    193.31 o 
   6  14   3     2297.04     2441.23    237.93 o 
  -6  15   3     1843.56     2031.10    151.61 o 
  -5  15   3      128.28      205.74     54.55 o 
  -4  15   3     1999.32     2422.67    217.98 o 
  -3  15   3      786.09      915.77    134.08 o 
  -2  15   3     1223.41     1229.24     88.12 o 
  -1  15   3     2512.90     2533.03    106.91 o 
   0  15   3      156.15      116.24     33.96 o 
   1  15   3     1565.44     1504.68    145.08 o 
   2  15   3     1770.48     1774.01    167.32 o 
   3  15   3      103.85       91.33     43.99 o 
   4  15   3     2011.47     1949.21    193.06 o 
   5  15   3     1760.77     1560.50    182.30 o 
   6  15   3     1244.85     1025.82    156.94 o 
  -5  16   3     1252.43     1338.56    169.54 o 
  -4  16   3        5.43       19.81     57.95 o 
  -3  16   3     1842.95     2029.68    200.58 o 
  -2  16   3     1044.04      914.60    110.77 o 
  -1  16   3     1178.97     1240.22    130.78 o 
   0  16   3     3970.02     3684.99    176.77 o 
   1  16   3      132.32      167.15     57.32 o 
   2  16   3     1410.87     1355.63    148.95 o 
   3  16   3     1765.29     1789.78    180.84 o 
   4  16   3       46.41       78.27     55.01 o 
   5  16   3     3359.71     3558.42    290.49 o 
  -4  17   3      453.92      550.82    117.93 o 
  -3  17   3        5.71      -15.29     59.37 o 
  -2  17   3     3923.02     4204.83    215.74 o 
  -1  17   3      432.43      461.98     62.59 o 
   0  17   3     1445.40     1383.01    140.58 o 
   1  17   3     2387.87     2197.02    188.42 o 
   2  17   3      460.72      517.22     97.88 o 
   3  17   3      764.66      809.86    127.85 o 
   4  17   3     1314.63     1353.73    169.98 o 
   5  17   3       61.54       50.31     49.45 o 
  -3  18   3     1780.88     2384.50    234.22 o 
  -2  18   3        0.31      -16.19     47.97 o 
  -1  18   3     1815.55     2063.32    185.72 o 
   0  18   3      636.31      516.46     89.27 o 
   1  18   3     1469.48     1358.07    150.61 o 
   2  18   3      999.31      973.64    133.90 o 
   3  18   3      421.47      441.23     95.63 o 
   4  18   3      706.44      645.01    125.25 o 
  -2  19   3     3578.19     3699.06    298.15 o 
  -1  19   3       95.17       42.29     27.35 o 
   0  19   3      775.22      773.47    106.89 o 
   1  19   3     1171.82     1211.64    145.22 o 
   2  19   3       97.12       62.42     44.99 o 
   0 -18   4     1428.59     1876.73    211.46 o 
  -3 -17   4      252.51      230.57     68.55 o 
  -2 -17   4      175.03       85.84     40.92 o 
  -1 -17   4      609.22      557.32     69.94 o 
   0 -17   4       33.07       46.84     70.49 o 
   1 -17   4     1389.53     1273.34    172.33 o 
   2 -17   4     1059.80     1375.17    184.38 o 
   3 -17   4       21.04      -87.08     87.08 o 
  -4 -16   4        1.43       50.75     51.44 o 
  -3 -16   4     1435.08     1283.37    153.97 o 
  -2 -16   4     1015.39     1000.07    102.96 o 
  -1 -16   4       17.36       26.94     28.02 o 
   0 -16   4     1310.22     1645.54    107.24 o 
   1 -16   4       58.67      100.85     63.01 o 
   2 -16   4      945.84      933.12    145.41 o 
   3 -16   4     1697.05     1663.87    199.81 o 
   4 -16   4        1.09      -64.13     70.10 o 
  -5 -15   4     1577.39     1598.71    228.79 o 
  -4 -15   4     2039.93     2288.15    214.95 o 
  -3 -15   4      149.45      298.97     74.25 o 
  -2 -15   4     1268.25     1276.01    104.17 o 
  -1 -15   4     2499.62     2482.91    179.36 o 
   0 -15   4      221.10      159.14     84.30 o 
   1 -15   4     1814.87     1905.93    104.18 o 
   2 -15   4      296.85      432.85    108.21 o 
   3 -15   4      490.99      450.17    105.24 o 
   4 -15   4     1337.29     1395.92    183.07 o 
   5 -15   4        2.80      -90.98     90.98 o 
  -5 -14   4      646.74      573.78     73.82 o 
  -4 -14   4       36.74       20.68     43.13 o 
  -3 -14   4     2685.76     2660.17    214.83 o 
  -2 -14   4        9.45       -3.31     31.59 o 
  -1 -14   4      855.56     1022.79     86.29 o 
   0 -14   4     3983.14     3874.28    165.98 o 
   1 -14   4        3.39        9.19     21.24 o 
   2 -14   4     5405.49     5346.13    338.92 o 
   3 -14   4     1046.14     1138.69    155.99 o 
   4 -14   4      566.46      580.15    122.54 o 
   5 -14   4     1744.93     1698.47    196.41 o 
  -6 -13   4        6.15      -73.32     73.32 o 
  -5 -13   4      970.48     1121.65    141.76 o 
  -4 -13   4      464.86      473.61     96.83 o 
  -3 -13   4       41.77      -43.18     55.06 o 
  -2 -13   4     4749.84     4669.75    329.51 o 
  -1 -13   4       60.30       29.60     23.68 o 
   0 -13   4     1539.23     1435.38     92.05 o 
   1 -13   4     4393.42     4491.41    320.99 o 
   2 -13   4        1.33        2.38     12.41 o 
   3 -13   4     4993.71     5345.72    332.46 o 
   4 -13   4     2256.92     2292.80    218.71 o 
   5 -13   4      874.43      816.06    139.88 o 
   6 -13   4     1049.73     1218.40    164.18 o 
  -6 -12   4     1395.22     1630.28    147.97 o 
  -5 -12   4       16.27      -29.13     29.13 o 
  -4 -12   4     1592.02     1583.21    165.30 o 
  -3 -12   4     2459.35     2326.91    190.03 o 
  -2 -12   4     1504.42     1500.14    385.83 o 
  -1 -12   4     1153.92     1259.06     90.19 o 
   0 -12   4     2208.18     2107.07    110.11 o 
   1 -12   4     4617.12     4421.13    168.71 o 
   2 -12   4     5276.70     4857.84    146.17 o 
   3 -12   4      896.14      994.52    136.22 o 
   4 -12   4     2120.72     2294.48    205.93 o 
   5 -12   4     1952.76     2046.68    200.48 o 
   6 -12   4        3.74       -5.43     45.58 o 
  -7 -11   4      394.71      398.71    108.73 o 
  -6 -11   4      305.57      335.65     92.75 o 
  -5 -11   4     1036.97     1146.54     93.67 o 
  -4 -11   4     1096.46      888.19    124.41 o 
  -3 -11   4     4230.15     4542.19    266.34 o 
  -2 -11   4     7078.28     7154.54    241.05 o 
  -1 -11   4     2050.42     2181.17    157.03 o 
   0 -11   4      685.07      645.87     58.23 o 
   1 -11   4     1931.87     1808.32     88.34 o 
   2 -11   4      582.53      553.03     35.21 o 
   3 -11   4     9994.39    10708.79    475.01 o 
   4 -11   4      797.15      576.46    103.49 o 
   5 -11   4     1014.73     1010.02    132.14 o 
   6 -11   4     1822.19     1674.22    178.54 o 
   7 -11   4        0.72      -69.79     69.79 o 
  -7 -10   4      288.50      258.18     89.96 o 
  -6 -10   4     1686.85     1684.16    177.74 o 
  -5 -10   4      235.39      206.97     42.11 o 
  -4 -10   4     3929.07     4173.19    176.49 o 
  -3 -10   4     1031.69      976.64     77.05 o 
  -2 -10   4     3662.91     3880.53    130.00 o 
  -1 -10   4     2129.36     2340.05     95.15 o 
   0 -10   4      304.33      245.27     29.89 o 
   1 -10   4     6418.52     6239.30    570.13 o 
   2 -10   4     1365.87     1205.88     49.78 o 
   3 -10   4     1713.51     1735.96    158.95 o 
   4 -10   4     3088.04     3302.38    229.56 o 
   5 -10   4      401.65      375.69     86.88 o 
   6 -10   4     2092.94     2056.08    190.72 o 
   7 -10   4     1389.47     1377.99    160.96 o 
  -7  -9   4        0.21      -25.28     25.28 o 
  -6  -9   4      747.11      742.61    107.10 o 
  -5  -9   4     1059.23     1033.32     65.79 o 
  -4  -9   4      734.81      717.91     66.56 o 
  -3  -9   4     8192.68     8394.64    256.73 o 
  -2  -9   4      100.00       40.35     20.03 o 
  -1  -9   4     2346.48     2462.23     93.68 o 
   0  -9   4     2455.53     2254.25     85.93 o 
   1  -9   4     2328.95     2512.73     76.69 o 
   2  -9   4     9801.67     9958.54    414.90 o 
   3  -9   4     1041.27     1073.26    117.88 o 
   4  -9   4      595.56      588.25     91.27 o 
   5  -9   4     1212.45     1230.12    135.47 o 
   6  -9   4      727.18      777.50    113.75 o 
   7  -9   4      732.47      636.85    112.89 o 
   8  -9   4      930.49     1239.98    156.31 o 
  -8  -8   4      635.75      840.48    141.45 o 
  -7  -8   4     1617.83     1666.49    111.77 o 
  -6  -8   4      169.68      137.62     26.84 o 
  -5  -8   4     2610.20     2724.34    105.76 o 
  -4  -8   4      602.78      573.37     45.90 o 
  -3  -8   4     1313.02     1300.81     83.23 o 
  -2  -8   4     7231.95     7307.46    226.44 o 
  -1  -8   4      473.95      530.19     39.84 o 
   0  -8   4     1605.97     1588.20     66.90 o 
   1  -8   4     9054.52     8881.49    224.55 o 
   2  -8   4      188.60      236.71     52.47 o 
   3  -8   4     1854.03     1856.39    105.58 o 
   4  -8   4     5257.53     5192.77    274.33 o 
   5  -8   4     1063.60     1043.06    120.30 o 
   6  -8   4     2949.87     2984.57    215.45 o 
   7  -8   4     1012.43     1203.65    141.38 o 
   8  -8   4      148.93       93.83     58.91 o 
  -8  -7   4      633.25      668.35    127.24 o 
  -7  -7   4      896.60      986.45     84.65 o 
  -6  -7   4     2172.24     2201.45     94.75 o 
  -5  -7   4      524.06      499.09     41.74 o 
  -4  -7   4     1740.76     1770.95     77.61 o 
  -3  -7   4     3886.38     3950.90    148.61 o 
  -2  -7   4      513.36      507.03     39.04 o 
  -1  -7   4    10364.52    10142.12    303.80 o 
   0  -7   4     7285.61     7243.09    164.58 o 
   1  -7   4     2906.34     3059.17    111.10 o 
   2  -7   4    10522.61    10807.90    411.77 o 
   3  -7   4     1075.93     1029.76    100.33 o 
   4  -7   4     1366.80     1227.73     90.34 o 
   5  -7   4     5784.83     5705.06    291.42 o 
   6  -7   4        5.80        2.39     16.51 o 
   7  -7   4     2234.86     2344.99    192.33 o 
   8  -7   4      749.65      944.14    130.67 o 
  -8  -6   4      891.39     1069.35    151.32 o 
  -7  -6   4     1659.07     1877.91    115.25 o 
  -6  -6   4      110.11      144.18     44.53 o 
  -5  -6   4     2165.46     2139.69     86.27 o 
  -4  -6   4      840.03      894.72     51.78 o 
  -3  -6   4     2203.20     2138.93     99.23 o 
  -2  -6   4    11390.53    11088.53    228.22 o 
  -1  -6   4      577.19      528.84     36.34 o 
   0  -6   4    12800.22    13203.66    251.27 o 
   1  -6   4    21790.88    21822.58    760.09 o 
   2  -6   4       17.70       11.19     32.73 o 
   3  -6   4     2107.11     1833.30    147.32 o 
   4  -6   4     6397.18     6413.99    373.35 o 
   5  -6   4      683.67      650.34     36.29 o 
   6  -6   4     3742.36     3639.36    130.25 o 
   7  -6   4       71.47       49.28     21.23 o 
   8  -6   4     1442.88     1428.64    154.55 o 
  -8  -5   4      111.08      141.30     38.77 o 
  -7  -5   4     1533.97     1662.67    107.72 o 
  -6  -5   4     2251.89     2301.23     90.54 o 
  -5  -5   4      495.82      492.70     38.87 o 
  -4  -5   4     1405.49     1430.25     63.81 o 
  -3  -5   4     1279.68     1250.22     57.14 o 
  -2  -5   4     2191.26     2261.19     82.24 o 
  -1  -5   4     9046.74     8764.77    188.70 o 
   0  -5   4     1696.35     1672.01     57.17 o 
   1  -5   4     7019.04     7152.27    168.69 o 
   2  -5   4     9500.99     9829.06    360.89 o 
   3  -5   4     3863.24     4158.13    148.80 o 
   4  -5   4     1623.56     1463.03     75.38 o 
   5  -5   4     2637.49     2506.15     88.21 o 
   6  -5   4      973.65      955.28     64.98 o 
   7  -5   4     2958.75     3068.28    135.27 o 
   8  -5   4      238.25      271.36     72.69 o 
   9  -5   4      413.59      559.90    103.65 o 
  -8  -4   4      737.19      740.52     75.27 o 
  -7  -4   4      339.88      331.54     49.37 o 
  -6  -4   4     1266.61     1339.12     64.98 o 
  -5  -4   4     3905.37     3907.99    115.04 o 
  -4  -4   4      139.70      168.01     39.71 o 
  -3  -4   4    18855.03    18740.04    408.99 o 
  -2  -4   4    11674.95    11214.58    353.42 o 
  -1  -4   4      438.01      401.31     33.24 o 
   0  -4   4    13775.73    14152.55    313.58 o 
   1  -4   4      783.80      817.95     71.74 o 
   2  -4   4     3219.40     3374.50    166.57 o 
   3  -4   4     6460.58     6137.19    225.13 o 
   4  -4   4      151.77      107.51     25.29 o 
   5  -4   4     3537.59     3544.90    106.04 o 
   6  -4   4     2443.07     2322.11    110.89 o 
   7  -4   4      757.70      700.33     63.51 o 
   8  -4   4     3320.41     3271.35    154.62 o 
   9  -4   4      634.80      629.04    106.46 o 
  -9  -3   4     1068.85     1295.44    167.15 o 
  -8  -3   4      222.26      163.11     41.91 o 
  -7  -3   4     1646.43     1787.15    134.22 o 
  -6  -3   4     1494.41     1515.15     66.89 o 
  -5  -3   4     2329.51     2446.03     82.66 o 
  -4  -3   4    14350.65    14354.25    323.32 o 
  -3  -3   4      135.44       86.73     18.27 o 
  -2  -3   4     5889.28     5760.16    121.66 o 
  -1  -3   4    10179.45    10426.33    232.29 o 
   0  -3   4      376.94      340.13     27.29 o 
   1  -3   4     2225.23     2383.90     70.66 o 
   2  -3   4     3394.23     3619.76    167.12 o 
   3  -3   4     8132.38     8371.07    167.19 o 
   4  -3   4     8743.82     8376.50    178.56 o 
   5  -3   4       33.38       34.18     18.14 o 
   6  -3   4     5590.25     5579.16    152.30 o 
   7  -3   4     1156.44     1215.92     68.50 o 
   8  -3   4      165.42      194.62     41.59 o 
   9  -3   4     1640.56     1627.41    164.51 o 
  -9  -2   4      822.37      744.82    127.01 o 
  -8  -2   4     1684.10     1774.98    115.48 o 
  -7  -2   4     1055.16     1078.01     58.14 o 
  -6  -2   4     3747.47     3915.03    158.54 o 
  -5  -2   4     1543.71     1574.06     85.67 o 
  -4  -2   4     9733.58    10027.77    296.19 o 
  -3  -2   4     6188.19     5793.42    337.89 o 
  -2  -2   4     4110.70     4217.41    134.93 o 
  -1  -2   4     4330.39     4327.79    106.81 o 
   0  -2   4    13184.55    13100.71    390.92 o 
   1  -2   4      895.70      957.35     39.34 o 
   2  -2   4     9566.81     9391.92    165.74 o 
   3  -2   4      753.91      684.98     34.74 o 
   4  -2   4     1285.81     1185.33     52.06 o 
   5  -2   4     1803.80     1604.49     75.16 o 
   6  -2   4      746.54      705.88     52.86 o 
   7  -2   4     1452.54     1443.65    112.36 o 
   8  -2   4     3100.58     2954.22    205.28 o 
   9  -2   4       15.49        2.24     88.67 o 
  -9  -1   4       93.78      165.16     63.53 o 
  -8  -1   4     1497.21     1474.04    104.69 o 
  -7  -1   4     1522.77     1658.09     72.60 o 
  -6  -1   4      466.06      470.91     34.40 o 
  -5  -1   4     6806.88     6954.15    207.76 o 
  -4  -1   4      115.40      138.52     26.31 o 
  -3  -1   4     2562.80     2512.84    108.19 o 
  -2  -1   4    18159.45    18302.58    800.13 o 
  -1  -1   4     5190.93     5426.50    102.38 o 
   0  -1   4     8226.51     8332.25    256.96 o 
   1  -1   4    13471.28    13267.89    223.97 o 
   2  -1   4      398.23      475.25     27.28 o 
   3  -1   4     4372.21     4136.99     95.31 o 
   4  -1   4     2856.25     2692.72    121.63 o 
   5  -1   4      627.37      603.55     41.08 o 
   6  -1   4     4510.24     4412.77    129.55 o 
   7  -1   4      419.09      436.71     57.29 o 
   8  -1   4     1058.83     1074.00    107.23 o 
   9  -1   4     1341.71     1482.93    113.21 o 
  -9   0   4     2031.29     2061.64    161.84 o 
  -8   0   4      262.27      232.98     45.41 o 
  -7   0   4     1899.67     1864.08     91.48 o 
  -6   0   4     2102.34     2146.10     76.42 o 
  -5   0   4      983.64      998.24     45.15 o 
  -4   0   4     6322.31     6384.64    136.39 o 
  -3   0   4     6187.77     6372.11    318.22 o 
  -2   0   4     3482.98     3737.37    167.97 o 
  -1   0   4    21438.18    22286.52    449.30 o 
   0   0   4    20378.64    21928.80    617.74 o 
   1   0   4    24358.43    26162.83    510.96 o 
   2   0   4    25174.29    23957.46    479.08 o 
   3   0   4      241.27      217.99     19.62 o 
   4   0   4     9055.14     8903.76    265.55 o 
   5   0   4       63.93       74.57     16.94 o 
   6   0   4        4.80        7.23     16.92 o 
   7   0   4     4629.72     4573.05    160.30 o 
   8   0   4      805.03      841.27     81.69 o 
   9   0   4      216.37      262.09     53.28 o 
  -9   1   4       59.89      116.72     37.39 o 
  -8   1   4     2116.94     2257.21    132.06 o 
  -7   1   4      965.60      982.99    126.23 o 
  -6   1   4      828.74      839.76     46.44 o 
  -5   1   4    10190.72    10056.90    205.73 o 
  -4   1   4       44.82       31.81     10.32 o 
  -3   1   4    10350.40    10197.58    249.87 o 
  -2   1   4     1020.31     1067.02     79.61 o 
  -1   1   4     1025.96     1221.87     77.78 o 
   0   1   4     9433.10    10434.47    338.21 o 
   1   1   4      946.05      940.93     62.22 o 
   2   1   4      823.82      849.01     46.04 o 
   3   1   4    32496.61    32623.56    627.16 o 
   4   1   4      544.05      511.93     34.44 o 
   5   1   4     3924.41     3736.20    123.39 o 
   6   1   4     5099.42     4981.02    160.22 o 
   7   1   4        0.02      -16.66     39.26 o 
   8   1   4     1981.54     2106.23    130.02 o 
   9   1   4      546.75      640.12     75.84 o 
  -9   2   4     1005.79     1061.03     95.31 o 
  -8   2   4      286.92      334.43     54.33 o 
  -7   2   4     3975.16     3968.70    143.50 o 
  -6   2   4     2514.36     2424.25     90.48 o 
  -5   2   4      557.76      552.56     35.16 o 
  -4   2   4    23060.24    23393.99    403.35 o 
  -3   2   4     1500.79     1392.99     48.13 o 
  -2   2   4      576.49      538.60     20.33 o 
  -1   2   4     5929.66     6105.44    120.04 o 
   0   2   4     1806.33     1869.92     72.81 o 
   1   2   4     2274.03     2554.06     75.54 o 
   2   2   4     1357.82     1220.34     84.02 o 
   3   2   4      164.35      181.29     14.82 o 
   4   2   4     5130.05     5074.71    129.75 o 
   5   2   4       33.04       26.55     29.77 o 
   6   2   4     2012.70     2085.00    142.94 o 
   7   2   4     4325.67     4300.58    172.14 o 
   8   2   4       89.34      143.65     64.85 o 
   9   2   4      259.79      343.02     60.58 o 
  -9   3   4      226.61      157.74     70.24 o 
  -8   3   4     1142.22     1176.86     95.78 o 
  -7   3   4       81.85       81.15     24.57 o 
  -6   3   4     1269.12     1333.13     73.65 o 
  -5   3   4     3614.03     3569.06    104.72 o 
  -4   3   4      482.39      496.97     32.57 o 
  -3   3   4     8471.15     8366.84    161.05 o 
  -2   3   4     8681.04     8599.08    159.94 o 
  -1   3   4     5969.40     6299.94    127.56 o 
   0   3   4    18201.63    18563.45    561.92 o 
   1   3   4     2866.49     2940.78     66.06 o 
   2   3   4     1608.69     1544.56    101.75 o 
   3   3   4     7506.32     7458.19    262.34 o 
   4   3   4       19.61       62.12     34.29 o 
   5   3   4     4084.16     3952.20    108.14 o 
   6   3   4     2878.07     2776.03     97.79 o 
   7   3   4     1909.10     1823.97     80.86 o 
   8   3   4     2751.67     2506.88    224.47 o 
   9   3   4      162.36      217.24     79.26 o 
  -9   4   4       43.64       22.83     34.75 o 
  -8   4   4      142.65       18.36     57.41 o 
  -7   4   4     4420.85     4754.95    309.99 o 
  -6   4   4      378.41      279.37     36.94 o 
  -5   4   4     2336.78     2274.10    105.80 o 
  -4   4   4     2431.49     2423.28     81.77 o 
  -3   4   4      418.20      435.47     27.92 o 
  -2   4   4     1226.99     1125.84     40.55 o 
  -1   4   4     9499.47     9416.97    201.50 o 
   0   4   4      146.18       99.14     17.34 o 
   1   4   4     4167.08     4393.33     92.12 o 
   2   4   4      544.38      665.32     69.50 o 
   3   4   4     9899.64    10480.16    383.80 o 
   4   4   4    35735.65    35560.36   1355.86 o 
   5   4   4      473.01      502.37     54.19 o 
   6   4   4     2485.48     2566.93    197.17 o 
   7   4   4     1135.75     1290.05    150.33 o 
   8   4   4      258.31      221.30     75.98 o 
   9   4   4     2222.97     2137.56    221.90 o 
  -9   5   4      402.50      367.64     98.93 o 
  -8   5   4     1394.23     1225.50    145.72 o 
  -7   5   4      784.02      732.37     65.11 o 
  -6   5   4     2287.75     2355.57    111.49 o 
  -5   5   4       29.03       26.40     15.27 o 
  -4   5   4     5079.65     5156.74    126.68 o 
  -3   5   4    11735.97    11884.40    200.89 o 
  -2   5   4     1292.28     1415.37     47.20 o 
  -1   5   4    17735.42    16848.48    324.29 o 
   0   5   4     9434.90     9032.42    213.32 o 
   1   5   4     9678.30     9764.54    179.98 o 
   2   5   4    18849.66    18606.48    327.89 o 
   3   5   4     9290.10     9646.78    371.83 o 
   4   5   4     1489.00     1518.25     89.92 o 
   5   5   4     6246.88     6614.82    566.63 o 
   6   5   4     2341.77     2202.99    184.84 o 
   7   5   4     2158.42     2330.27    205.43 o 
   8   5   4      619.55      840.66    129.95 o 
   9   5   4      251.75      186.30     74.58 o 
  -8   6   4     2497.66     2520.67    212.24 o 
  -7   6   4     4677.38     4727.25    191.13 o 
  -6   6   4      233.74      218.12     38.58 o 
  -5   6   4      908.33      860.21     65.88 o 
  -4   6   4     1224.84     1250.79     46.02 o 
  -3   6   4     1563.97     1454.33     52.63 o 
  -2   6   4    18963.90    19111.86    431.39 o 
  -1   6   4     2143.31     2287.24     58.00 o 
   0   6   4    10535.09    10796.73    293.99 o 
   1   6   4     3923.91     3794.42     92.05 o 
   2   6   4     2493.52     2581.62    118.68 o 
   3   6   4    21578.79    22622.18    728.95 o 
   4   6   4    10493.98    10534.33    417.65 o 
   5   6   4     1100.08     1139.26    125.60 o 
   6   6   4       45.32      119.62     57.09 o 
   7   6   4      165.67      104.40     61.64 o 
   8   6   4     1078.82     1139.29    158.38 o 
   9   6   4      854.31      903.42    151.56 o 
  -8   7   4        7.79      -71.16     71.16 o 
  -7   7   4     2313.79     2432.90    131.06 o 
  -6   7   4     1665.66     1646.18    101.75 o 
  -5   7   4      136.70      163.36     21.72 o 
  -4   7   4     2479.05     2469.64     70.10 o 
  -3   7   4     8410.41     8640.96    167.48 o 
  -2   7   4     5357.65     5370.77    118.42 o 
  -1   7   4    20910.02    21174.09    335.44 o 
   0   7   4     1641.51     1666.25     58.54 o 
   1   7   4     9349.74     9049.44    182.67 o 
   2   7   4     6176.42     6097.00    265.12 o 
   3   7   4      822.09      808.69     78.78 o 
   4   7   4     1499.75     1542.99    132.98 o 
   5   7   4     3422.37     3226.86    224.34 o 
   6   7   4     1137.26      978.45    128.70 o 
   7   7   4     2011.61     2195.81    206.72 o 
   8   7   4      144.60      214.55     71.69 o 
   9   7   4      338.11      378.22     96.81 o 
  -8   8   4     2065.97     2232.87    214.08 o 
  -7   8   4      329.38      339.86     59.61 o 
  -6   8   4      967.50     1044.91     66.01 o 
  -5   8   4     1981.59     1931.88     72.70 o 
  -4   8   4       46.77       35.36     28.98 o 
  -3   8   4     8203.13     8212.32    166.23 o 
  -2   8   4     1173.22     1102.98     49.09 o 
  -1   8   4     1702.45     1726.23     49.73 o 
   0   8   4    10715.49    10961.40    194.42 o 
   1   8   4     2030.92     1958.85     74.99 o 
   2   8   4     2167.02     2247.06     90.80 o 
   3   8   4     9890.29    10078.45    515.15 o 
   4   8   4     1268.26     1087.73     54.13 o 
   5   8   4     4000.29     4217.56    264.76 o 
   6   8   4      804.41      855.67    122.99 o 
   7   8   4      215.63       66.57     48.77 o 
   8   8   4     3482.77     3702.26    296.70 o 
  -8   9   4      124.76       74.22     69.53 o 
  -7   9   4     3106.00     3073.85    159.74 o 
  -6   9   4     3010.30     2726.85    111.82 o 
  -5   9   4     2037.79     2070.86     78.42 o 
  -4   9   4     7261.15     7220.20    160.52 o 
  -3   9   4      247.46      219.29     22.66 o 
  -2   9   4     3309.98     3210.30     81.68 o 
  -1   9   4     3140.76     3097.67     72.65 o 
   0   9   4      243.68      230.97     23.28 o 
   1   9   4    11626.46    11698.88    210.23 o 
   2   9   4     1142.54     1161.09     63.06 o 
   3   9   4      468.86      428.15     31.71 o 
   4   9   4     2300.90     2231.78     83.14 o 
   5   9   4      175.42      211.10     61.42 o 
   6   9   4      662.46      658.54    110.60 o 
   7   9   4      518.76      831.91    134.10 o 
   8   9   4       60.60       62.61     60.96 o 
  -8  10   4      621.51      593.80    122.45 o 
  -7  10   4      225.94      172.48     46.28 o 
  -6  10   4     1907.23     1836.16    121.28 o 
  -5  10   4     4623.07     4622.91    149.09 o 
  -4  10   4     2287.99     2375.93     84.51 o 
  -3  10   4     3907.60     3904.01    109.18 o 
  -2  10   4        7.28        2.10     11.67 o 
  -1  10   4     2776.77     2798.88     71.22 o 
   0  10   4     2220.90     2236.26     81.86 o 
   1  10   4      276.76      293.97     35.76 o 
   2  10   4     3362.59     3216.50    107.04 o 
   3  10   4     1629.67     1737.03     93.26 o 
   4  10   4      844.89      852.25     57.72 o 
   5  10   4     1239.63     1305.81    146.74 o 
   6  10   4      416.40      489.53     96.67 o 
   7  10   4     1363.89     1557.69    184.27 o 
   8  10   4      703.77      724.13    132.17 o 
  -7  11   4     1019.74      931.48     93.80 o 
  -6  11   4       28.87        8.66     35.25 o 
  -5  11   4     1778.33     1899.81     92.60 o 
  -4  11   4      122.75       95.41     26.71 o 
  -3  11   4     2316.84     2258.70     95.90 o 
  -2  11   4     6506.94     6690.49    173.18 o 
  -1  11   4     2085.03     2103.66     63.01 o 
   0  11   4      410.64      408.03     29.19 o 
   1  11   4     6419.97     6461.54    170.62 o 
   2  11   4      270.52      263.48     30.54 o 
   3  11   4     3535.47     3457.53    136.51 o 
   4  11   4      790.85      733.04     79.47 o 
   5  11   4       32.53       21.71      6.13 o 
   6  11   4     1498.10     1643.20    182.01 o 
   7  11   4       81.29       25.07     46.97 o 
   8  11   4     1070.00     1154.21    173.53 o 
  -7  12   4      298.23      243.53     54.30 o 
  -6  12   4     1155.47     1138.50    175.39 o 
  -5  12   4       30.16       42.12     37.91 o 
  -4  12   4     4112.08     4367.49    146.84 o 
  -3  12   4       99.25       95.98     36.60 o 
  -2  12   4     2113.90     2128.57     79.74 o 
  -1  12   4    11958.06    12289.40    337.35 o 
   0  12   4     4042.45     4048.87    130.30 o 
   1  12   4     2832.83     2741.12    104.52 o 
   2  12   4     4846.96     4491.59    169.24 o 
   3  12   4      295.97      308.28     39.91 o 
   4  12   4     2048.54     1973.62     99.32 o 
   5  12   4     3018.93     3277.05    120.71 o 
   6  12   4        7.78       38.59     49.70 o 
   7  12   4      937.30     1032.09    159.84 o 
  -7  13   4     1451.80     1338.94    121.88 o 
  -6  13   4      393.93      489.59     73.97 o 
  -5  13   4     2684.67     2639.79    219.66 o 
  -4  13   4       16.72       -4.47     19.06 o 
  -3  13   4     1773.84     1952.81     93.96 o 
  -2  13   4     9248.40     9118.79    197.31 o 
  -1  13   4      933.17      896.47     53.28 o 
   0  13   4     5561.10     5906.65    275.36 o 
   1  13   4     1412.29     1468.75     93.86 o 
   2  13   4     2456.92     2429.92    122.32 o 
   3  13   4     2253.50     2129.46    182.26 o 
   4  13   4      740.90      709.35     61.59 o 
   5  13   4      514.19      292.02     81.21 o 
   6  13   4     1558.52     1500.26    179.44 o 
   7  13   4        4.67      -57.63     57.63 o 
  -6  14   4     1333.40     1414.52    121.97 o 
  -5  14   4      416.17      387.71     67.17 o 
  -4  14   4     3407.53     3780.24    191.44 o 
  -3  14   4      580.74      630.84     56.12 o 
  -2  14   4     2212.73     2350.77     89.25 o 
  -1  14   4     7596.81     7657.95    279.05 o 
   0  14   4      515.42      490.31    103.85 o 
   1  14   4     1416.43     1437.91     95.94 o 
   2  14   4     2383.36     2134.66    117.75 o 
   3  14   4       18.95        5.96     50.23 o 
   4  14   4     5580.32     5345.99    330.61 o 
   5  14   4      414.60      449.61    100.63 o 
   6  14   4      551.81      503.17    109.64 o 
  -6  15   4     1189.80     1233.42    117.37 o 
  -5  15   4     1865.75     2029.03    175.65 o 
  -4  15   4        2.73       74.53     48.84 o 
  -3  15   4     2646.17     2762.72    162.44 o 
  -2  15   4     1959.60     1811.04     90.08 o 
  -1  15   4     2695.17     2750.08    146.17 o 
   0  15   4      758.67      801.74    104.99 o 
   1  15   4      618.36      528.79     90.95 o 
   2  15   4      335.17      391.56     82.74 o 
   3  15   4     3368.11     3538.45    230.82 o 
   4  15   4      597.34      545.95    106.84 o 
   5  15   4     4250.10     4101.89    304.06 o 
   6  15   4      318.83      233.43     85.79 o 
  -5  16   4     1185.02     1291.85    120.94 o 
  -4  16   4     3114.97     3170.27    257.40 o 
  -3  16   4       12.11      -20.50     57.20 o 
  -2  16   4     5556.22     5430.66    216.79 o 
  -1  16   4     2203.27     2112.11    130.37 o 
   0  16   4       16.40        2.63     41.24 o 
   1  16   4     1392.48     1247.49    138.98 o 
   2  16   4      879.88      726.70    117.83 o 
   3  16   4      884.97      857.81    128.15 o 
   4  16   4     1294.07     1196.92    156.66 o 
   5  16   4      315.37      392.42     96.91 o 
  -4  17   4      113.26      178.21     78.77 o 
  -3  17   4     1831.53     2002.03    206.32 o 
  -2  17   4       30.96       46.51     30.07 o 
  -1  17   4     3310.53     3182.11    218.95 o 
   0  17   4      917.07      862.02    113.04 o 
   1  17   4        2.96       24.02     30.74 o 
   2  17   4     2441.27     2653.04    220.56 o 
   3  17   4      477.70      410.56     91.91 o 
   4  17   4      917.86     1109.99    156.22 o 
   5  17   4      941.58      921.69    146.22 o 
  -3  18   4      262.83       96.27     69.95 o 
  -2  18   4     1556.79     1796.19    251.32 o 
  -1  18   4      112.43       80.91     34.10 o 
   0  18   4     1446.32     1650.91    161.12 o 
   1  18   4      852.87      790.12    116.51 o 
   2  18   4      345.83      263.87     77.76 o 
   3  18   4     2207.28     1811.95    191.27 o 
   4  18   4      346.94      294.17     79.76 o 
  -2  19   4      902.84     1187.20    168.78 o 
  -1  19   4     1692.84     1507.59    147.06 o 
   0  19   4        3.58        4.94     34.49 o 
   1  19   4      591.74      523.03     97.41 o 
   2  19   4     1154.90     1162.21    152.66 o 
   3  19   4      460.03      481.62    106.13 o 
  -2 -17   5      901.45      962.26     96.53 o 
  -1 -17   5      113.58      105.20     74.94 o 
   0 -17   5     1463.41     1483.88    184.27 o 
   1 -17   5      247.00      197.10     81.65 o 
   2 -17   5     1627.06     1736.07    210.58 o 
  -3 -16   5       75.21      122.63     59.09 o 
  -2 -16   5     1418.01     1431.65    113.18 o 
  -1 -16   5     1279.61     1215.85     99.41 o 
   0 -16   5       49.34       16.21     53.47 o 
   1 -16   5     1580.21     1964.61    207.59 o 
   2 -16   5      140.65      211.11     85.52 o 
   3 -16   5      685.67      655.75    125.62 o 
  -4 -15   5     1723.83     1795.41    189.48 o 
  -3 -15   5      661.09      668.25    112.58 o 
  -2 -15   5     1003.78     1043.45     94.04 o 
  -1 -15   5     1619.81     1671.92    114.77 o 
   0 -15   5     2577.83     2846.23    142.15 o 
   1 -15   5        0.66      -13.80     52.52 o 
   2 -15   5     1824.37     2351.06    227.44 o 
   3 -15   5      631.13      452.72    112.50 o 
   4 -15   5      284.65      266.63     95.09 o 
  -5 -14   5     1955.03     1961.27    234.46 o 
  -4 -14   5     1275.78     1312.28    159.28 o 
  -3 -14   5     1557.82     1408.70    155.00 o 
  -2 -14   5     2268.04     2292.32    174.93 o 
  -1 -14   5      482.48      576.66     66.08 o 
   0 -14   5     1001.72      984.34    111.52 o 
   1 -14   5     4790.06     4636.83    369.36 o 
   2 -14   5      231.24      133.84     68.61 o 
   3 -14   5      961.51     1099.75    152.04 o 
   4 -14   5      332.37      417.57    102.13 o 
   5 -14   5      284.85       78.71     73.83 o 
  -5 -13   5      157.08      109.67     46.05 o 
  -4 -13   5      345.57      298.41     78.24 o 
  -3 -13   5     2293.45     2429.37    200.21 o 
  -2 -13   5       42.59       56.46     37.20 o 
  -1 -13   5     4318.21     4412.86    377.11 o 
   0 -13   5      301.49      314.68     46.75 o 
   1 -13   5      698.83      606.94     53.59 o 
   2 -13   5     3933.33     4659.13    307.04 o 
   3 -13   5      493.40      601.74    114.00 o 
   4 -13   5     2088.40     2305.76    220.45 o 
   5 -13   5      493.04      735.61    129.36 o 
   6 -13   5      392.87      244.99     82.62 o 
  -6 -12   5      463.14      447.44    139.54 o 
  -5 -12   5     1511.79     1550.35    115.44 o 
  -4 -12   5     1807.95     1525.95    164.56 o 
  -3 -12   5     1199.85     1189.59    134.83 o 
  -2 -12   5      692.52      723.12     95.51 o 
  -1 -12   5       21.36       23.52     24.24 o 
   0 -12   5     1562.41     1667.04    153.70 o 
   1 -12   5     2019.12     1916.44     94.83 o 
   2 -12   5      870.48      932.74    129.97 o 
   3 -12   5     4321.00     4958.83    312.42 o 
   4 -12   5        3.59      -32.86     54.87 o 
   5 -12   5     3352.31     3235.40    255.22 o 
   6 -12   5     2461.62     2340.15    221.50 o 
  -6 -11   5      601.53      624.85     85.14 o 
  -5 -11   5       27.64       74.37     38.03 o 
  -4 -11   5     3573.13     3242.13    236.90 o 
  -3 -11   5      270.29      241.18     70.21 o 
  -2 -11   5     4920.73     4822.68    377.50 o 
  -1 -11   5     1742.23     1783.69    104.30 o 
   0 -11   5       93.20       60.35     23.53 o 
   1 -11   5     1715.14     1615.95    223.55 o 
   2 -11   5     2020.13     2086.34    182.41 o 
   3 -11   5     1223.69     1266.86    144.71 o 
   4 -11   5     4833.97     5161.39    312.73 o 
   5 -11   5      366.47      305.80     84.15 o 
   6 -11   5     1802.57     2031.25    199.68 o 
   7 -11   5     1658.69     1529.69    181.90 o 
  -7 -10   5       12.92      -53.33     61.12 o 
  -6 -10   5     1003.55     1062.61     92.52 o 
  -5 -10   5     1125.01     1090.17     90.50 o 
  -4 -10   5      438.86      378.67     51.07 o 
  -3 -10   5     4817.90     4867.12    188.33 o 
  -2 -10   5     1334.11     1378.18     74.58 o 
  -1 -10   5     1825.52     1767.38     82.52 o 
   0 -10   5     2694.38     2740.78    119.85 o 
   1 -10   5      427.29      351.32     56.70 o 
   2 -10   5    11562.55    12318.33    503.09 o 
   3 -10   5       45.11       44.87     49.31 o 
   4 -10   5       28.18      -34.96     56.70 o 
   5 -10   5     2221.02     2210.85    194.40 o 
   6 -10   5     1369.11     1483.62    164.21 o 
   7 -10   5      290.39      339.25     86.55 o 
  -7  -9   5      634.80      779.50     80.98 o 
  -6  -9   5      276.54      262.20     47.17 o 
  -5  -9   5     1881.41     1939.14     91.65 o 
  -4  -9   5     1294.85     1305.00     72.66 o 
  -3  -9   5      111.74       94.24     31.87 o 
  -2  -9   5     4715.71     4732.10    142.55 o 
  -1  -9   5      244.57      232.57     37.79 o 
   0  -9   5       21.59      -10.86     23.68 o 
   1  -9   5     5492.57     5465.23    141.21 o 
   2  -9   5       85.36       37.74     45.07 o 
   3  -9   5      857.72      797.79    104.49 o 
   4  -9   5     5676.56     6020.63    315.13 o 
   5  -9   5        2.99      -23.11     41.72 o 
   6  -9   5     2462.48     2349.04    199.62 o 
   7  -9   5      524.70      576.83    108.11 o 
  -7  -8   5       98.49      116.87     56.08 o 
  -6  -8   5     2155.94     2340.58    132.44 o 
  -5  -8   5        5.72       -5.09     10.65 o 
  -4  -8   5     1667.79     1541.74     76.22 o 
  -3  -8   5     5622.88     5776.66    195.65 o 
  -2  -8   5      266.68      225.79     38.37 o 
  -1  -8   5     4142.72     4305.65    126.31 o 
   0  -8   5     3220.79     3278.13    102.99 o 
   1  -8   5     1745.07     1632.24     63.30 o 
   2  -8   5     8399.15     8521.84    322.59 o 
   3  -8   5     1449.19     1469.13    134.94 o 
   4  -8   5      474.81      457.59     82.55 o 
   5  -8   5     5796.52     5699.15    303.90 o 
   6  -8   5       30.51       27.98     42.70 o 
   7  -8   5     1779.02     1685.32    169.77 o 
   8  -8   5      875.49     1196.99    150.06 o 
  -8  -7   5     1129.65     1192.72    165.21 o 
  -7  -7   5     1145.12     1206.28     96.66 o 
  -6  -7   5      990.79     1054.98     86.59 o 
  -5  -7   5     6210.95     6437.58    174.99 o 
  -4  -7   5       12.32       14.99     12.37 o 
  -3  -7   5     1909.77     1825.40     95.26 o 
  -2  -7   5     8738.12     8445.56    266.96 o 
  -1  -7   5       95.22       87.94     19.19 o 
   0  -7   5    12813.46    12447.89    306.70 o 
   1  -7   5     4413.98     4330.92    111.03 o 
   2  -7   5     1181.45     1110.27    106.80 o 
   3  -7   5     3829.93     3668.28    123.34 o 
   4  -7   5     3789.20     3790.64    221.17 o 
   5  -7   5     2207.63     2229.89    173.02 o 
   6  -7   5     3567.32     3363.12    225.50 o 
   7  -7   5       16.55        4.21     44.23 o 
   8  -7   5      433.97      467.97     95.51 o 
  -8  -6   5      165.82      185.13     73.28 o 
  -7  -6   5     1546.22     1639.56    112.03 o 
  -6  -6   5     2222.49     2263.52     93.96 o 
  -5  -6   5      416.92      379.15     36.07 o 
  -4  -6   5     5091.10     4908.96    139.02 o 
  -3  -6   5      864.94      755.47     56.91 o 
  -2  -6   5      132.77      144.12     22.33 o 
  -1  -6   5     8742.95     8409.26    183.43 o 
   0  -6   5     4684.01     4767.31    119.01 o 
   1  -6   5     6822.21     6872.06    230.64 o 
   2  -6   5    10488.18    10539.80    395.92 o 
   3  -6   5      616.98      634.54     57.19 o 
   4  -6   5     1174.75     1273.13    191.13 o 
   5  -6   5     2982.87     2922.38    194.27 o 
   6  -6   5     1568.04     1583.39     87.74 o 
   7  -6   5     2151.53     2260.15    186.68 o 
   8  -6   5      377.77      411.17     89.87 o 
  -8  -5   5      694.58      737.34     75.45 o 
  -7  -5   5      635.27      654.64     70.85 o 
  -6  -5   5      484.85      490.62     42.11 o 
  -5  -5   5     5519.29     5346.30    149.19 o 
  -4  -5   5       39.80       12.65     11.20 o 
  -3  -5   5       96.15      108.80     21.02 o 
  -2  -5   5    14160.06    13977.32    322.40 o 
  -1  -5   5     3613.77     3953.95    128.58 o 
   0  -5   5     8584.72     8461.76    220.84 o 
   1  -5   5     4209.79     4334.90    118.43 o 
   2  -5   5     4054.86     4281.68    207.14 o 
   3  -5   5     5902.63     5971.09    191.43 o 
   4  -5   5     5304.15     5232.31    376.37 o 
   5  -5   5     4258.77     4297.14    114.37 o 
   6  -5   5     1405.91     1457.87     76.42 o 
   7  -5   5      834.32      748.43     78.75 o 
   8  -5   5     2230.44     2276.90    195.30 o 
  -8  -4   5       71.49       65.55     57.01 o 
  -7  -4   5     3319.75     3351.06    159.88 o 
  -6  -4   5     3873.74     3901.04    120.70 o 
  -5  -4   5     2695.43     2654.75     92.00 o 
  -4  -4   5     7541.63     7226.42    197.25 o 
  -3  -4   5       79.83       72.34     19.19 o 
  -2  -4   5      522.66      536.48     37.61 o 
  -1  -4   5     5321.72     5452.48    153.29 o 
   0  -4   5     1087.63     1223.81     62.57 o 
   1  -4   5    18259.12    19966.91    611.87 o 
   2  -4   5     1150.60     1016.96     88.72 o 
   3  -4   5     3970.82     4137.60    146.32 o 
   4  -4   5     6606.83     6422.01    144.49 o 
   5  -4   5      230.94      175.89     21.68 o 
   6  -4   5     3118.48     3125.81    105.14 o 
   7  -4   5     1770.54     1817.28    101.82 o 
   8  -4   5       18.70       39.35     76.85 o 
   9  -4   5     1652.61     1984.63    187.19 o 
  -8  -3   5      204.36      173.34     63.93 o 
  -7  -3   5        5.89       26.56     14.34 o 
  -6  -3   5     4317.43     4324.22    123.79 o 
  -5  -3   5      702.15      678.87     46.42 o 
  -4  -3   5     4774.41     4654.20    257.97 o 
  -3  -3   5    13811.83    13597.27    306.35 o 
  -2  -3   5    10194.96    10517.90    196.58 o 
  -1  -3   5    21354.95    21710.94    441.55 o 
   0  -3   5       57.32       78.69     22.70 o 
   1  -3   5     1420.06     1585.64     59.00 o 
   2  -3   5     3544.91     3363.96    151.46 o 
   3  -3   5      386.11      298.77     21.88 o 
   4  -3   5     1804.91     1877.46     66.10 o 
   5  -3   5     6761.77     6789.00    162.70 o 
   6  -3   5        6.51       -8.99     16.56 o 
   7  -3   5     2033.15     2114.47     91.13 o 
   8  -3   5     2793.88     2788.83    142.29 o 
   9  -3   5       11.51        8.98     48.70 o 
  -8  -2   5      606.44      605.78    139.15 o 
  -7  -2   5     2619.41     2615.14     91.65 o 
  -6  -2   5      398.35      395.77     25.82 o 
  -5  -2   5     2211.19     2268.19     84.48 o 
  -4  -2   5       46.87       59.37     23.81 o 
  -3  -2   5      468.13      408.97     27.53 o 
  -2  -2   5    14179.51    14147.95    243.40 o 
  -1  -2   5     6345.29     6587.07    174.15 o 
   0  -2   5     5710.45     5794.00    145.23 o 
   1  -2   5     2480.06     2465.71     77.97 o 
   2  -2   5      293.91      345.78     19.87 o 
   3  -2   5    13731.59    13507.39    211.52 o 
   4  -2   5     4093.69     4234.91    111.30 o 
   5  -2   5     1597.81     1577.36     66.54 o 
   6  -2   5     4841.38     4743.52    202.89 o 
   7  -2   5      480.43      438.54     41.89 o 
   8  -2   5     1202.45     1299.32    123.06 o 
   9  -2   5     1437.40     1561.18    115.63 o 
  -9  -1   5     2138.89     2284.06    142.34 o 
  -8  -1   5      246.55      202.80     61.32 o 
  -7  -1   5     1068.57     1072.88     72.58 o 
  -6  -1   5     4845.80     4780.83     99.69 o 
  -5  -1   5       69.82       60.48     14.20 o 
  -4  -1   5     4565.46     4275.04    211.71 o 
  -3  -1   5    11302.96    11980.58    295.59 o 
  -2  -1   5     1623.66     1540.50     37.95 o 
  -1  -1   5    19316.43    19369.72    393.83 o 
   0  -1   5     4744.37     4756.21    169.96 o 
   1  -1   5      799.52      853.14     38.47 o 
   2  -1   5    27346.56    26662.58    524.70 o 
   3  -1   5       72.59      121.02     15.33 o 
   4  -1   5     8151.60     8294.45    170.52 o 
   5  -1   5     4543.53     4215.64    118.90 o 
   6  -1   5       15.86      -12.59     19.90 o 
   7  -1   5     1372.71     1316.91     84.61 o 
   8  -1   5     1320.73     1368.51    104.37 o 
   9  -1   5      544.70      504.84     68.34 o 
  -9   0   5      215.99      298.23     74.33 o 
  -8   0   5     3075.05     3114.27    159.71 o 
  -7   0   5     1068.30     1016.97     57.18 o 
  -6   0   5     1164.16     1082.92     48.75 o 
  -5   0   5     4439.07     4279.20    141.04 o 
  -4   0   5      249.07      235.61     33.85 o 
  -3   0   5    21505.19    21092.75    675.61 o 
  -2   0   5     5865.30     6105.08    245.50 o 
  -1   0   5     5221.66     5503.32    142.50 o 
   0   0   5     9233.28    10263.13    326.04 o 
   1   0   5    15242.64    15929.69    331.23 o 
   2   0   5     2119.84     2150.19     74.88 o 
   3   0   5    24105.25    23058.04    645.99 o 
   4   0   5      137.48      136.53     17.20 o 
   5   0   5     1223.20     1145.36     63.46 o 
   6   0   5     2048.60     1922.35     91.75 o 
   7   0   5       50.13       30.14     20.83 o 
   8   0   5     1296.52     1230.69    117.48 o 
   9   0   5      996.75      980.75    181.24 o 
  -9   1   5     1543.59     1703.13    123.11 o 
  -8   1   5      300.00      317.72     50.29 o 
  -7   1   5     4258.89     4202.11    138.81 o 
  -6   1   5     1413.12     1430.41     65.70 o 
  -5   1   5       34.87       33.79      9.53 o 
  -4   1   5     7947.45     7580.71    182.96 o 
  -3   1   5     1222.60     1189.48     68.78 o 
  -2   1   5     1438.17     1584.65    105.03 o 
  -1   1   5     7947.24     8307.87    291.75 o 
   0   1   5      272.67      266.66     25.39 o 
   1   1   5     3688.87     4137.88    165.81 o 
   2   1   5     6315.50     5939.74    157.41 o 
   3   1   5     4899.51     5047.70    116.29 o 
   4   1   5     5478.59     5279.36    123.06 o 
   5   1   5      775.97      602.95     43.06 o 
   6   1   5      889.76      824.83     81.10 o 
   7   1   5     3362.64     3226.03    127.71 o 
   8   1   5      191.29      136.78     43.38 o 
   9   1   5     1220.39     1181.88    262.85 o 
  -9   2   5      240.84      221.09     52.05 o 
  -8   2   5     1841.84     1812.66    120.47 o 
  -7   2   5        2.76      -26.52     26.52 o 
  -6   2   5     1746.20     1698.25     76.94 o 
  -5   2   5     8596.32     8494.13    183.57 o 
  -4   2   5      524.74      531.30     30.48 o 
  -3   2   5    12943.42    12428.60    329.03 o 
  -2   2   5     9738.20     9970.55    383.33 o 
  -1   2   5      712.55      804.38     47.71 o 
   0   2   5     1466.91     1581.57     63.02 o 
   1   2   5     1638.76     1650.63     64.32 o 
   2   2   5     1906.05     1983.99    135.31 o 
   3   2   5     7402.21     7138.06    177.72 o 
   4   2   5      140.55      156.28     22.55 o 
   5   2   5     6035.35     6248.83    259.00 o 
   6   2   5     2952.66     2838.80    121.91 o 
   7   2   5     1870.31     1770.99     84.37 o 
   8   2   5     2622.36     2331.82    211.98 o 
   9   2   5      636.10      631.81     99.21 o 
  -9   3   5     1168.80     1170.65    104.10 o 
  -8   3   5     1649.56     1688.32    161.67 o 
  -7   3   5     2695.13     2764.08    115.66 o 
  -6   3   5      520.59      560.47     46.46 o 
  -5   3   5     3556.55     3696.54    106.85 o 
  -4   3   5    11110.70    11345.79    231.91 o 
  -3   3   5      512.17      504.67     25.73 o 
  -2   3   5     2600.56     2620.55     83.47 o 
  -1   3   5     6459.53     6533.24    133.80 o 
   0   3   5      205.78      214.32     23.67 o 
   1   3   5     3135.04     3403.42     87.61 o 
   2   3   5     1108.79     1164.29     45.75 o 
   3   3   5      331.54      281.74     34.89 o 
   4   3   5     3290.70     3062.47    281.75 o 
   5   3   5       15.39       -1.24     12.86 o 
   6   3   5     4577.62     4420.93    130.07 o 
   7   3   5     1751.02     1741.15     87.37 o 
   8   3   5      681.33      737.06    121.58 o 
   9   3   5     1446.84     1506.51    179.47 o 
  -8   4   5      958.96      923.33    123.03 o 
  -7   4   5      563.77      594.72     84.64 o 
  -6   4   5     3000.45     2956.04    120.40 o 
  -5   4   5      998.15     1018.31     53.77 o 
  -4   4   5     1268.12     1194.56     55.33 o 
  -3   4   5     2985.37     2651.87     87.92 o 
  -2   4   5      194.85      233.80     17.78 o 
  -1   4   5     3463.03     3277.37     85.96 o 
   0   4   5     2408.31     2297.81     76.17 o 
   1   4   5    10068.98    10281.65    187.70 o 
   2   4   5    14874.71    15077.35    378.60 o 
   3   4   5     1776.55     1875.95    130.62 o 
   4   4   5     1049.40     1184.25     76.92 o 
   5   4   5     4224.17     4116.18    226.12 o 
   6   4   5       59.54       16.22     32.98 o 
   7   4   5     3376.88     2983.94    231.78 o 
   8   4   5     1122.83     1115.06    151.04 o 
   9   4   5      130.74       25.39     40.59 o 
  -8   5   5     1186.87     1347.38    150.44 o 
  -7   5   5     1247.12     1353.26     95.70 o 
  -6   5   5       22.25       44.23     23.13 o 
  -5   5   5     1071.24     1021.61     67.53 o 
  -4   5   5     2350.02     2369.84     69.40 o 
  -3   5   5      827.88      693.10     39.42 o 
  -2   5   5      148.01       86.03     13.45 o 
  -1   5   5     1602.85     1655.72     59.50 o 
   0   5   5    20939.67    21434.48    366.25 o 
   1   5   5     2011.31     1940.18     57.45 o 
   2   5   5     7947.35     8410.59    176.79 o 
   3   5   5    12147.34    12352.96    451.81 o 
   4   5   5     1756.82     1766.51     98.46 o 
   5   5   5     5917.93     5881.63    265.35 o 
   6   5   5     6068.37     6387.01    342.22 o 
   7   5   5      214.16      155.81     63.06 o 
   8   5   5     1158.39     1140.22    155.24 o 
   9   5   5      377.80      463.76    108.58 o 
  -8   6   5     2101.95     2203.85    201.25 o 
  -7   6   5     4492.66     4474.02    196.75 o 
  -6   6   5     1296.59     1128.37     79.89 o 
  -5   6   5        5.77       16.70     22.60 o 
  -4   6   5     8224.82     8045.53    144.25 o 
  -3   6   5     1370.39     1270.06     49.19 o 
  -2   6   5     5316.67     5267.69    112.82 o 
  -1   6   5    34456.65    34925.95    504.00 o 
   0   6   5      476.84      516.53     32.25 o 
   1   6   5    10012.24    10188.79    206.84 o 
   2   6   5     4139.01     3748.91     85.84 o 
   3   6   5      320.63      287.24     56.68 o 
   4   6   5     9992.71     9780.99    324.62 o 
   5   6   5     4100.68     4010.64    248.97 o 
   6   6   5      218.10      276.71     72.88 o 
   7   6   5     2213.51     1883.29    189.33 o 
   8   6   5      487.12      527.00    103.92 o 
   9   6   5       87.80      182.45     72.44 o 
  -8   7   5     2806.27     2535.93    219.82 o 
  -7   7   5     3329.45     3190.58    150.75 o 
  -6   7   5     3435.96     3538.43    153.66 o 
  -5   7   5     4069.29     4030.63    107.43 o 
  -4   7   5      760.68      726.71     40.35 o 
  -3   7   5     6002.13     6013.03    130.96 o 
  -2   7   5     3234.65     3109.83     84.19 o 
  -1   7   5     4146.24     4245.06     90.06 o 
   0   7   5    29639.79    30403.49    512.12 o 
   1   7   5       83.28       71.95     14.39 o 
   2   7   5     3372.09     3184.99    107.66 o 
   3   7   5    10081.95    10009.05   1146.94 o 
   4   7   5      845.56      891.01     94.94 o 
   5   7   5     6648.19     6470.22    338.31 o 
   6   7   5     1081.25     1117.48    138.32 o 
   7   7   5        7.40       64.73     57.37 o 
   8   7   5     1820.65     2151.64    221.60 o 
   9   7   5      375.71      454.51    109.88 o 
  -8   8   5      451.10      249.00     73.52 o 
  -7   8   5     7558.35     7381.65    257.52 o 
  -6   8   5       14.12       23.90     31.26 o 
  -5   8   5      423.55      416.04     46.14 o 
  -4   8   5     4659.30     4582.17    116.18 o 
  -3   8   5       21.60       10.90     11.63 o 
  -2   8   5     2889.12     2765.47     82.23 o 
  -1   8   5    10295.78    10107.27    178.75 o 
   0   8   5      420.51      483.42     31.14 o 
   1   8   5    11012.90    11421.33    260.83 o 
   2   8   5     1614.17     1668.17     74.99 o 
   3   8   5      549.79      558.82     35.64 o 
   4   8   5     4551.23     4403.80    257.93 o 
   5   8   5      570.91      652.48    103.59 o 
   6   8   5     2476.62     2390.18    207.95 o 
   7   8   5     1755.39     2062.96    206.46 o 
   8   8   5      106.62      -58.29     58.29 o 
  -8   9   5     1102.30     1089.40    156.22 o 
  -7   9   5        2.46      -21.13     28.68 o 
  -6   9   5     3299.74     3227.33    157.19 o 
  -5   9   5       54.86       48.55     18.05 o 
  -4   9   5      353.02      397.05     34.25 o 
  -3   9   5     5813.38     5600.07    133.69 o 
  -2   9   5       13.95       24.48     12.18 o 
  -1   9   5     2674.48     2764.42     68.53 o 
   0   9   5     3307.37     3418.37     95.33 o 
   1   9   5      141.82      126.89     20.06 o 
   2   9   5     4302.67     4331.65    144.24 o 
   3   9   5     6062.64     5762.18    170.35 o 
   4   9   5      502.56      480.21     20.06 o 
   5   9   5     2208.58     2151.26    187.06 o 
   6   9   5       93.28      167.06     56.98 o 
   7   9   5      969.66     1092.24    149.00 o 
   8   9   5     4910.47     4864.39    353.15 o 
  -7  10   5     1356.38     1340.20    107.16 o 
  -6  10   5      288.21      228.99     45.70 o 
  -5  10   5     2573.53     2632.00     92.68 o 
  -4  10   5    13175.38    13293.77    353.96 o 
  -3  10   5      745.53      717.84     45.07 o 
  -2  10   5     5592.40     5657.14    111.51 o 
  -1  10   5     1313.24     1305.50     47.20 o 
   0  10   5     1253.11     1329.77     50.94 o 
   1  10   5     3691.22     3649.61     98.30 o 
   2  10   5      118.04      136.42     23.26 o 
   3  10   5     3435.66     3310.00    129.26 o 
   4  10   5     1712.41     1745.65     82.95 o 
   5  10   5      686.07      619.05    104.44 o 
   6  10   5     2066.10     2201.10    208.32 o 
   7  10   5     1197.05     1134.73    160.29 o 
   8  10   5      190.07      383.55    102.96 o 
  -7  11   5      183.77      207.99     52.12 o 
  -6  11   5     1428.54     1447.48    111.07 o 
  -5  11   5        1.07      -23.56     23.56 o 
  -4  11   5     3399.54     3503.41    127.47 o 
  -3  11   5     9159.86     9310.22    198.37 o 
  -2  11   5      945.29      910.55     45.70 o 
  -1  11   5     4371.56     4302.47     96.18 o 
   0  11   5     1116.97     1067.60     47.81 o 
   1  11   5     1958.48     1979.08     65.37 o 
   2  11   5     8720.07     8986.41    346.00 o 
   3  11   5       38.04        2.57     24.41 o 
   4  11   5     1726.09     1764.64     81.03 o 
   5  11   5      909.98     1009.19    136.13 o 
   6  11   5       11.86      -44.65     47.10 o 
   7  11   5     1859.00     2246.98    228.38 o 
   8  11   5     1341.55     1386.33    186.87 o 
  -7  12   5     1117.44     1010.30     99.76 o 
  -6  12   5      517.45      512.42    105.90 o 
  -5  12   5     1144.64     1174.46     99.95 o 
  -4  12   5      440.74      400.79     44.69 o 
  -3  12   5     1758.39     1914.80     92.64 o 
  -2  12   5      425.58      442.35     37.55 o 
  -1  12   5      382.87      412.02     38.12 o 
   0  12   5     2992.04     3030.16     96.55 o 
   1  12   5     2572.63     2332.46     96.86 o 
   2  12   5     1493.60     1426.11    146.04 o 
   3  12   5     3000.52     2851.42    125.11 o 
   4  12   5      867.51      844.22     90.62 o 
   5  12   5     1686.34     1503.03    105.21 o 
   6  12   5      906.11     1017.05    147.00 o 
   7  12   5       60.14      -25.77     51.28 o 
  -6  13   5      507.86      651.11     81.33 o 
  -5  13   5      247.61      327.08     57.16 o 
  -4  13   5     2108.22     2260.64    107.42 o 
  -3  13   5       43.16       37.98     25.22 o 
  -2  13   5     2461.90     2494.94     91.98 o 
  -1  13   5     2881.05     2894.93    107.80 o 
   0  13   5     1027.10     1024.04     63.14 o 
   1  13   5     4008.49     3755.95    159.22 o 
   2  13   5     4650.43     4523.25    176.39 o 
   3  13   5      109.85      106.83     42.83 o 
   4  13   5     4082.78     4376.26    297.43 o 
   5  13   5     1748.06     1515.77    176.03 o 
   6  13   5       65.01       61.22     57.38 o 
   7  13   5     2197.18     2190.49    231.17 o 
  -6  14   5      995.95     1032.94    105.48 o 
  -5  14   5     1755.40     1921.16    136.90 o 
  -4  14   5        3.13       29.19     44.51 o 
  -3  14   5     6340.37     6428.14    194.16 o 
  -2  14   5     6030.06     6031.24    173.24 o 
  -1  14   5       28.78      -11.08     22.71 o 
   0  14   5     2889.55     2866.58    202.74 o 
   1  14   5     1726.32     1493.32     99.40 o 
   2  14   5     3711.88     3508.26    197.83 o 
   3  14   5     4510.94     4637.95    182.30 o 
   4  14   5      454.42      382.44     89.83 o 
   5  14   5     2563.56     2707.90    237.84 o 
   6  14   5      668.00      722.90    127.82 o 
   7  14   5      332.93      243.71     80.51 o 
  -6  15   5       57.06       65.47     45.09 o 
  -5  15   5     1732.25     1927.89    142.40 o 
  -4  15   5     4115.48     4054.78    205.01 o 
  -3  15   5        3.42       -9.25     40.10 o 
  -2  15   5     3605.57     3560.60    169.67 o 
  -1  15   5     4124.71     3642.86    305.03 o 
   0  15   5      167.82      139.68     50.68 o 
   1  15   5     1906.25     1934.50    173.45 o 
   2  15   5      181.04      121.32     73.43 o 
   3  15   5     1916.87     2069.26    118.82 o 
   4  15   5      504.42      367.03     91.22 o 
   5  15   5        0.04      -16.90     47.84 o 
   6  15   5     1172.53     1233.75    176.55 o 
  -5  16   5      293.44      223.74     59.34 o 
  -4  16   5      986.89     1043.49    175.03 o 
  -3  16   5     2780.20     3037.53    175.69 o 
  -2  16   5        0.92       16.02     30.20 o 
  -1  16   5     1332.24     1232.41    130.26 o 
   0  16   5      268.77      199.41     52.46 o 
   1  16   5      665.09      657.19    106.18 o 
   2  16   5     1664.44     1610.12    168.13 o 
   3  16   5      201.24      169.96     58.03 o 
   4  16   5       12.29       89.08     33.78 o 
   5  16   5     1381.89     1646.31    193.37 o 
  -4  17   5     1113.44     1184.17    114.18 o 
  -3  17   5      105.13      151.78     78.14 o 
  -2  17   5     2408.34     2557.03    147.01 o 
  -1  17   5       95.72       20.31     37.17 o 
   0  17   5     2052.76     1877.70    170.89 o 
   1  17   5      578.30      536.16     99.10 o 
   2  17   5       49.52      -33.68     46.54 o 
   3  17   5      798.13      795.11    126.01 o 
   4  17   5     1441.82     1152.39    156.60 o 
   5  17   5      285.96      178.67     75.55 o 
  -3  18   5      557.73      646.43    121.42 o 
  -2  18   5      328.06      292.80     55.26 o 
  -1  18   5     1109.78     1178.90    132.73 o 
   0  18   5        3.96       -8.24     35.01 o 
   1  18   5     1993.98     2079.80    193.04 o 
   2  18   5     3560.73     3301.64    255.60 o 
   3  18   5        3.93       70.04     45.74 o 
   4  18   5     2453.11     2501.31    240.11 o 
  -2  19   5      400.71      339.30    158.93 o 
  -1  19   5      150.79      163.98     57.74 o 
   0  19   5      887.58      907.70    121.47 o 
   1  19   5       15.30      -39.26     40.16 o 
   2  19   5     1320.45     1620.68    180.23 o 
   3  19   5     1904.54     2000.49    209.86 o 
  -1 -17   6      445.21      579.82    118.67 o 
   0 -17   6      185.42      203.60     89.24 o 
   1 -17   6     1450.20     1839.35    211.11 o 
  -3 -16   6     2079.99     2038.79    196.18 o 
  -2 -16   6       22.71       23.89     31.37 o 
  -1 -16   6      389.51      420.27     60.13 o 
   0 -16   6     2611.09     3062.39    262.15 o 
   1 -16   6       51.35       40.80     55.67 o 
   2 -16   6     1529.05     1423.61    188.35 o 
   3 -16   6      513.40      465.99    111.22 o 
  -4 -15   6      299.26      360.24     88.46 o 
  -3 -15   6      544.97      488.59     94.57 o 
  -2 -15   6     2790.05     3163.90    293.95 o 
  -1 -15   6      806.79      821.11     79.57 o 
   0 -15   6      891.70      958.54     80.08 o 
   1 -15   6     1564.36     1682.06    192.81 o 
   2 -15   6        9.32       -7.90     60.43 o 
   3 -15   6     1606.33     1655.19    198.11 o 
   4 -15   6      786.71      829.62    141.58 o 
  -4 -14   6     4042.81     4267.30    296.61 o 
  -3 -14   6      181.07      167.40     62.01 o 
  -2 -14   6      365.26      336.78     57.20 o 
  -1 -14   6     4040.70     4303.07    277.11 o 
   0 -14   6     1140.01     1235.10    192.48 o 
   1 -14   6      833.55      854.81     64.14 o 
   2 -14   6     2969.18     3003.18    253.46 o 
   3 -14   6        3.29       15.56     43.48 o 
   4 -14   6      998.33      864.44    142.50 o 
   5 -14   6      901.25      828.66    146.12 o 
  -5 -13   6     1330.13     1515.45    119.75 o 
  -4 -13   6       20.99       -2.19     49.89 o 
  -3 -13   6     4134.51     4220.86    272.03 o 
  -2 -13   6     2695.96     2805.45    150.26 o 
  -1 -13   6       69.55       13.74     21.53 o 
   0 -13   6     1342.48     1369.83     99.84 o 
   1 -13   6     2528.90     2634.01    116.07 o 
   2 -13   6     1072.09      958.10    141.62 o 
   3 -13   6     3855.33     3988.99    290.24 o 
   4 -13   6      537.57      478.97    109.21 o 
   5 -13   6     1841.82     2020.30    209.34 o 
  -6 -12   6     1040.12     1278.03    108.39 o 
  -5 -12   6      624.21      673.64     87.26 o 
  -4 -12   6     4772.36     4536.39    295.43 o 
  -3 -12   6     1970.80     1813.56    167.84 o 
  -2 -12   6       21.86       -1.07     30.84 o 
  -1 -12   6     4979.04     5267.98    201.09 o 
   0 -12   6      179.73      157.90     32.94 o 
   1 -12   6     2666.91     2654.44    113.39 o 
   2 -12   6     2690.81     2597.78    219.03 o 
   3 -12   6      293.03      257.73     80.50 o 
   4 -12   6     4591.77     4870.54    316.99 o 
   5 -12   6      310.12      567.03    110.32 o 
   6 -12   6     1414.03     1466.49    175.66 o 
  -6 -11   6     1744.31     1852.06    284.95 o 
  -5 -11   6     1970.19     1977.83    129.10 o 
  -4 -11   6       24.53        8.27     39.22 o 
  -3 -11   6     3788.53     4002.67    250.04 o 
  -2 -11   6     2422.72     2387.95    127.60 o 
  -1 -11   6      122.37      104.60     33.54 o 
   0 -11   6     4837.56     4771.49    175.04 o 
   1 -11   6     2022.97     1665.02     84.65 o 
   2 -11   6     3310.39     3462.13    243.42 o 
   3 -11   6      715.31      825.40    119.64 o 
   4 -11   6       41.48        3.44     62.06 o 
   5 -11   6     4053.55     4305.88    292.10 o 
   6 -11   6      492.88      514.14    104.40 o 
   7 -11   6      839.87      597.99    118.91 o 
  -7 -10   6     1829.52     1499.68    190.20 o 
  -6 -10   6        2.53       -6.20     58.41 o 
  -5 -10   6     1327.47     1315.19    101.70 o 
  -4 -10   6     1163.50     1078.96     85.02 o 
  -3 -10   6      141.93       93.21     25.21 o 
  -2 -10   6     4074.20     3632.62    155.25 o 
  -1 -10   6      537.23      486.16     53.61 o 
   0 -10   6     5227.91     4989.53    174.35 o 
   1 -10   6      246.85      272.81     80.00 o 
   2 -10   6     1611.70     1688.82    158.58 o 
   3 -10   6     2645.44     2603.55    203.44 o 
   4 -10   6     2457.41     2515.28    203.54 o 
   5 -10   6        1.59      -54.47     61.46 o 
   6 -10   6     1517.07     1586.85    170.68 o 
   7 -10   6      803.82     1000.71    144.97 o 
  -7  -9   6      383.37      309.34     54.15 o 
  -6  -9   6     1145.96     1247.12    100.26 o 
  -5  -9   6       69.57       75.80     22.38 o 
  -4  -9   6      495.61      508.61     46.49 o 
  -3  -9   6     3429.08     3422.12    120.16 o 
  -2  -9   6        3.47       20.71     21.48 o 
  -1  -9   6     4688.51     4646.65    139.10 o 
   0  -9   6     1082.93      953.95     55.27 o 
   1  -9   6     3426.89     3448.62    169.42 o 
   2  -9   6     1754.52     1646.67    147.85 o 
   3  -9   6     2955.53     2948.83    206.49 o 
   4  -9   6     1360.38     1493.94    149.02 o 
   5  -9   6     5238.44     5350.04    306.94 o 
   6  -9   6       56.18      125.48     65.68 o 
   7  -9   6      467.29      708.96    118.66 o 
  -7  -8   6     1009.73      954.52     90.20 o 
  -6  -8   6      287.14      237.92     88.05 o 
  -5  -8   6      698.08      680.08     76.34 o 
  -4  -8   6     1300.11     1241.73     69.68 o 
  -3  -8   6     2440.35     2399.76     93.89 o 
  -2  -8   6     6260.43     6311.73    194.62 o 
  -1  -8   6      775.33      778.35     49.55 o 
   0  -8   6     1521.50     1546.05     83.61 o 
   1  -8   6     5246.71     5363.04    135.73 o 
   2  -8   6       43.89       83.48     42.96 o 
   3  -8   6    11663.40    11497.76    462.15 o 
   4  -8   6      134.76      108.54     52.77 o 
   5  -8   6      691.50      655.67     98.90 o 
   6  -8   6     1985.04     2060.03    180.99 o 
   7  -8   6      161.66      153.34     58.90 o 
   8  -8   6     1333.76     1223.82    155.51 o 
  -8  -7   6        2.65       26.15     44.57 o 
  -7  -7   6     1066.06     1086.96     94.30 o 
  -6  -7   6     1678.27     1686.92    116.85 o 
  -5  -7   6      239.58      230.68     31.12 o 
  -4  -7   6     1936.75     1866.63     90.13 o 
  -3  -7   6      556.35      508.47     50.01 o 
  -2  -7   6      982.60      969.08     54.35 o 
  -1  -7   6     9631.97     9429.26    208.70 o 
   0  -7   6      391.46      377.90     30.87 o 
   1  -7   6     6069.13     6258.82    166.91 o 
   2  -7   6     7154.56     7604.06    233.42 o 
   3  -7   6      513.65      511.48     56.10 o 
   4  -7   6     4869.16     5147.64    271.67 o 
   5  -7   6     2107.98     2014.39    168.94 o 
   6  -7   6      817.10      856.04    114.20 o 
   7  -7   6     1958.67     2120.27    190.10 o 
   8  -7   6      348.38      375.22     95.19 o 
  -8  -6   6      953.28     1153.09    159.32 o 
  -7  -6   6      889.33      950.17     87.72 o 
  -6  -6   6      793.08      922.08     87.73 o 
  -5  -6   6     4694.24     4643.20    138.75 o 
  -4  -6   6      470.31      439.56     38.24 o 
  -3  -6   6     5612.00     5605.02    148.73 o 
  -2  -6   6     2170.42     2005.27    116.17 o 
  -1  -6   6     1375.38     1423.98     76.54 o 
   0  -6   6     9116.27     9111.25    245.26 o 
   1  -6   6     2947.88     2956.31     84.84 o 
   2  -6   6     8320.44     9276.21    366.57 o 
   3  -6   6     2933.16     2928.97    211.30 o 
   4  -6   6        2.02       44.88     26.25 o 
   5  -6   6     1867.85     1888.04    156.53 o 
   6  -6   6     4342.01     3978.66    117.58 o 
   7  -6   6      151.63      212.21     70.01 o 
   8  -6   6     2767.89     2938.88    231.89 o 
  -8  -5   6       12.38       63.63     40.12 o 
  -7  -5   6     2196.33     2222.36    133.05 o 
  -6  -5   6     4034.87     3806.71    121.73 o 
  -5  -5   6     4455.80     4207.11    125.82 o 
  -4  -5   6     1539.84     1406.08     98.68 o 
  -3  -5   6     1064.14     1024.79     61.57 o 
  -2  -5   6     2733.87     2649.11     99.74 o 
  -1  -5   6     4261.08     4288.05    222.52 o 
   0  -5   6       38.50       41.35     16.55 o 
   1  -5   6    19546.85    20261.08    794.12 o 
   2  -5   6     6134.64     5785.33    258.56 o 
   3  -5   6     1947.43     2022.87    102.04 o 
   4  -5   6     5323.96     5418.32    188.70 o 
   5  -5   6      225.22      219.11     20.43 o 
   6  -5   6     2589.51     2682.23    104.71 o 
   7  -5   6     1922.36     2019.83     98.74 o 
   8  -5   6        3.55        7.66     48.47 o 
  -8  -4   6     1984.60     2047.38    214.77 o 
  -7  -4   6        3.17      -12.86     27.63 o 
  -6  -4   6     5384.41     5401.20    146.07 o 
  -5  -4   6      783.93      822.27     70.88 o 
  -4  -4   6      190.84      206.15     38.84 o 
  -3  -4   6     3609.80     3421.48    115.00 o 
  -2  -4   6      431.33      397.87     32.34 o 
  -1  -4   6     2428.95     2637.76     93.80 o 
   0  -4   6     2467.01     2416.53     92.25 o 
   1  -4   6      629.02      714.33     35.78 o 
   2  -4   6    12151.41    12454.20    492.88 o 
   3  -4   6     7783.81     7667.33    344.33 o 
   4  -4   6       10.87        5.27      9.05 o 
   5  -4   6     4361.08     4214.24    115.84 o 
   6  -4   6     1604.51     1457.14    125.49 o 
   7  -4   6     1764.84     1688.97     94.67 o 
   8  -4   6     2321.48     2657.69    212.26 o 
  -8  -3   6      572.71      535.18    108.40 o 
  -7  -3   6     1376.83     1277.72     97.56 o 
  -6  -3   6      448.42      378.96     33.14 o 
  -5  -3   6     1501.67     1442.01    130.36 o 
  -4  -3   6     1470.92     1373.53     60.59 o 
  -3  -3   6      129.83      169.03     21.61 o 
  -2  -3   6    13499.36    13138.40    239.96 o 
  -1  -3   6      641.83      538.53     35.23 o 
   0  -3   6    12816.55    13832.77    308.17 o 
   1  -3   6     2978.34     3048.90     96.16 o 
   2  -3   6       91.54      167.70     50.01 o 
   3  -3   6     8094.75     8062.20    137.87 o 
   4  -3   6     4301.59     4330.88    112.75 o 
   5  -3   6        5.62       -1.07     11.90 o 
   6  -3   6     3860.72     3853.14    120.05 o 
   7  -3   6       43.21       34.03     17.91 o 
   8  -3   6     1012.23      975.47     81.22 o 
   9  -3   6     1047.42     1223.58    148.97 o 
  -8  -2   6       12.52       15.30     25.73 o 
  -7  -2   6      369.34      356.48     52.64 o 
  -6  -2   6      417.81      406.80     20.66 o 
  -5  -2   6      103.36       86.77     27.25 o 
  -4  -2   6     7803.50     7587.92    422.03 o 
  -3  -2   6     7406.34     7297.93    255.29 o 
  -2  -2   6     3714.66     4016.55     90.36 o 
  -1  -2   6    49465.03    51467.08    978.27 o 
   0  -2   6     1487.91     1457.18     85.67 o 
   1  -2   6      379.87      292.95     28.19 o 
   2  -2   6    22734.75    23521.61    434.28 o 
   3  -2   6      245.93      303.45     35.60 o 
   4  -2   6     2121.53     2069.48     59.06 o 
   5  -2   6      303.86      288.58     29.28 o 
   6  -2   6     1260.56     1197.49     62.43 o 
   7  -2   6     1966.16     1965.82    102.01 o 
   8  -2   6      610.71      635.69     96.22 o 
   9  -2   6      308.17      252.51     73.19 o 
  -8  -1   6     1945.57     2077.56    238.27 o 
  -7  -1   6     1413.96     1472.28    138.86 o 
  -6  -1   6      492.43      578.06     81.96 o 
  -5  -1   6     2513.53     2479.14    195.05 o 
  -4  -1   6      639.07      630.10     55.99 o 
  -3  -1   6    17566.50    18128.25    593.65 o 
  -2  -1   6    10293.73     9892.14    470.00 o 
  -1  -1   6     3793.54     3884.23    110.41 o 
   0  -1   6     9734.27     9612.31    306.87 o 
   1  -1   6    11014.69    11761.99    263.45 o 
   2  -1   6     1142.64     1200.84     51.54 o 
   3  -1   6     8396.58     8260.88    197.63 o 
   4  -1   6      494.48      464.15     30.28 o 
   5  -1   6     1609.62     1534.00     66.13 o 
   6  -1   6     1779.83     1782.97     76.93 o 
   7  -1   6      148.03      150.95     24.96 o 
   8  -1   6     1127.78     1289.80     99.79 o 
   9  -1   6     1089.06     1160.56    100.37 o 
  -8   0   6      176.92      337.04     83.38 o 
  -7   0   6     2842.43     2671.94    193.80 o 
  -6   0   6     3706.32     3956.71    228.39 o 
  -5   0   6     3565.55     3417.49    142.46 o 
  -4   0   6     9584.96     9617.91    266.25 o 
  -3   0   6       83.53       61.09     33.90 o 
  -2   0   6     5747.38     6542.27    265.86 o 
  -1   0   6     3974.97     3766.74    104.39 o 
   0   0   6      439.90      482.40     36.33 o 
   1   0   6     1265.70     1167.40     53.03 o 
   2   0   6    23038.99    23247.74    476.93 o 
   3   0   6     3658.20     3573.12    113.85 o 
   4   0   6     4793.96     4507.29    112.76 o 
   5   0   6      928.02      883.15     45.96 o 
   6   0   6      781.51      787.41     56.91 o 
   7   0   6     2694.83     2631.87    138.53 o 
   8   0   6     1155.27     1016.01    182.76 o 
   9   0   6     1193.13     1338.19    147.22 o 
  -8   1   6     1924.77     2135.01    181.24 o 
  -7   1   6       92.36       71.57     51.52 o 
  -6   1   6     3042.73     2625.95    209.84 o 
  -5   1   6     2425.85     2303.68    114.35 o 
  -4   1   6       13.25       18.84     21.23 o 
  -3   1   6    25288.27    26444.34    811.50 o 
  -2   1   6     1158.38     1243.15     96.89 o 
  -1   1   6     4210.47     4632.98    201.02 o 
   0   1   6     4452.70     5101.26    143.12 o 
   1   1   6     1296.58     1297.62     59.17 o 
   2   1   6     1717.92     1592.29     89.75 o 
   3   1   6    16054.13    15646.11    353.64 o 
   4   1   6       70.66       57.87     14.23 o 
   5   1   6     5090.99     5029.22    168.60 o 
   6   1   6     1271.92     1215.57     67.43 o 
   7   1   6     1168.41     1146.12    145.85 o 
   8   1   6     2493.29     2563.13    206.75 o 
   9   1   6      117.30      120.12     43.41 o 
  -8   2   6      817.23      799.04    114.50 o 
  -7   2   6     2708.35     2547.59    192.73 o 
  -6   2   6      387.13      377.77     30.69 o 
  -5   2   6     3146.08     2697.60     90.81 o 
  -4   2   6     2259.07     2019.13    170.74 o 
  -3   2   6     2892.40     3166.36    175.12 o 
  -2   2   6     2433.78     2152.97    157.47 o 
  -1   2   6     8932.13     9785.64    241.78 o 
   0   2   6     1462.23     1571.59     68.10 o 
   1   2   6     6958.55     7700.63    210.93 o 
   2   2   6     6956.99     7097.18    190.92 o 
   3   2   6    10465.09    11356.33    458.78 o 
   4   2   6     1684.26     1502.44     54.72 o 
   5   2   6       35.00       36.74     15.61 o 
   6   2   6     4362.04     4159.37    203.58 o 
   7   2   6      926.95      919.32     57.29 o 
   8   2   6      275.11      134.22     55.39 o 
   9   2   6     1949.63     1934.92    217.72 o 
  -8   3   6      541.13      543.87     91.85 o 
  -7   3   6      501.96      455.26     40.54 o 
  -6   3   6     1611.75     1614.46     76.15 o 
  -5   3   6      701.72      642.59     42.76 o 
  -4   3   6     3871.60     3858.96    141.24 o 
  -3   3   6    15424.63    15185.94    331.46 o 
  -2   3   6      538.29      534.99     34.54 o 
  -1   3   6     3149.91     3292.98    237.40 o 
   0   3   6    10299.90    10847.22    255.34 o 
   1   3   6     1236.70     1313.73     46.74 o 
   2   3   6     5125.10     5135.01    116.84 o 
   3   3   6     2599.10     2623.33    103.49 o 
   4   3   6       33.05       43.97      8.21 o 
   5   3   6     3416.92     3226.40     96.41 o 
   6   3   6       36.62        8.87     13.73 o 
   7   3   6     5808.98     5328.00    222.03 o 
   8   3   6     1902.72     2073.17    201.06 o 
   9   3   6      145.47       72.99     50.04 o 
  -8   4   6     1238.92     1235.84    146.76 o 
  -7   4   6     1225.97     1251.71     75.08 o 
  -6   4   6       13.72        3.33     20.58 o 
  -5   4   6     3954.83     3884.05    154.06 o 
  -4   4   6     1601.25     1597.75     62.93 o 
  -3   4   6     3349.83     3428.30     91.05 o 
  -2   4   6    23589.58    25777.67    609.67 o 
  -1   4   6      953.27      919.99     41.52 o 
   0   4   6    16493.93    17285.70    306.11 o 
   1   4   6     3310.33     3436.87     85.34 o 
   2   4   6     1258.30     1333.23     54.78 o 
   3   4   6     8517.05     8466.82    660.02 o 
   4   4   6     3178.26     3278.66    283.21 o 
   5   4   6       15.80        8.96     22.95 o 
   6   4   6     3370.63     3181.72    223.54 o 
   7   4   6       71.75       67.40     42.74 o 
   8   4   6     1862.02     1991.53    202.44 o 
   9   4   6     1228.30     1280.05    172.81 o 
  -8   5   6      299.30      200.98     69.73 o 
  -7   5   6     1018.83     1091.47     74.49 o 
  -6   5   6     1740.59     1749.75     92.22 o 
  -5   5   6       30.81       24.52     21.56 o 
  -4   5   6    10465.13    10066.10    185.20 o 
  -3   5   6     4997.71     5050.26    106.22 o 
  -2   5   6      293.87      253.12     25.05 o 
  -1   5   6    10496.30    10332.09    205.92 o 
   0   5   6      101.09       97.22     16.56 o 
   1   5   6    13873.15    13894.73    250.57 o 
   2   5   6     5260.30     4980.12    113.64 o 
   3   5   6       10.50        9.90     27.78 o 
   4   5   6     6464.99     6554.65    444.78 o 
   5   5   6     1882.85     2004.10    113.03 o 
   6   5   6     1172.78      981.26    123.96 o 
   7   5   6     3413.89     3233.59    250.83 o 
   8   5   6      295.81      270.87     82.57 o 
   9   5   6      598.64      597.32    126.40 o 
  -8   6   6     2020.99     2123.11    200.69 o 
  -7   6   6      280.76      224.62     80.93 o 
  -6   6   6     1155.24     1176.39     80.52 o 
  -5   6   6     3789.66     3728.48    145.33 o 
  -4   6   6     2018.15     1971.38     70.22 o 
  -3   6   6     6140.82     5963.44    125.41 o 
  -2   6   6     3456.73     3381.21    101.28 o 
  -1   6   6       52.87       30.58     14.84 o 
   0   6   6     4107.69     3898.16     89.04 o 
   1   6   6     1234.63     1270.56     48.81 o 
   2   6   6     1525.37     1469.98     74.22 o 
   3   6   6    17949.41    19523.94    660.95 o 
   4   6   6      673.91      753.67    153.84 o 
   5   6   6     9173.84     9377.34    422.03 o 
   6   6   6     4477.27     4237.56    273.46 o 
   7   6   6      869.74      730.54    117.93 o 
   8   6   6     1725.28     1757.56    194.24 o 
   9   6   6      619.17      533.23    117.32 o 
  -8   7   6       24.44       55.37     61.24 o 
  -7   7   6     3420.16     3355.72    152.45 o 
  -6   7   6     2097.95     2005.44    111.35 o 
  -5   7   6     2380.53     2382.09     78.84 o 
  -4   7   6     3008.64     2914.72     85.32 o 
  -3   7   6      234.72      212.95     22.10 o 
  -2   7   6     8245.64     8607.57    166.35 o 
  -1   7   6    25003.28    25930.65    353.46 o 
   0   7   6      742.60      713.22     37.94 o 
   1   7   6    12394.30    12571.45    246.12 o 
   2   7   6     3498.83     3658.16     90.87 o 
   3   7   6     4701.30     4887.24    330.86 o 
   4   7   6     5130.63     5151.77    195.52 o 
   5   7   6      489.89      436.96     86.22 o 
   6   7   6     1960.66     2055.01    190.25 o 
   7   7   6     3442.56     3566.42    272.72 o 
   8   7   6      201.54      157.98     66.04 o 
  -8   8   6     2324.12     2098.70    208.47 o 
  -7   8   6       86.72       23.79     43.82 o 
  -6   8   6     5923.16     5931.56    215.89 o 
  -5   8   6     3102.69     3206.69     97.02 o 
  -4   8   6     1952.98     1885.18     69.53 o 
  -3   8   6     4574.75     4512.82    112.88 o 
  -2   8   6      234.33      209.53     23.44 o 
  -1   8   6     3763.06     3854.53     94.26 o 
   0   8   6     9844.33    10373.83    170.76 o 
   1   8   6       94.20      114.37     18.09 o 
   2   8   6     9063.33     9375.73    267.50 o 
   3   8   6     2872.53     2680.90    119.73 o 
   4   8   6      740.81      607.00     93.84 o 
   5   8   6     4444.79     4493.25    279.51 o 
   6   8   6     2213.23     2152.39    199.40 o 
   7   8   6      205.94      374.25     96.29 o 
   8   8   6      364.16      527.82    116.19 o 
  -8   9   6     1255.95     1201.67    163.09 o 
  -7   9   6     3724.50     3779.44    247.64 o 
  -6   9   6      429.72      392.20     55.62 o 
  -5   9   6     1775.08     1807.96     86.84 o 
  -4   9   6     4514.05     4412.05    118.06 o 
  -3   9   6      655.33      687.54     56.60 o 
  -2   9   6     2959.37     2917.23     80.20 o 
  -1   9   6     1845.56     1852.04     60.30 o 
   0   9   6      402.47      408.32     27.19 o 
   1   9   6     1953.49     1922.57     64.86 o 
   2   9   6        3.25      -11.05     14.70 o 
   3   9   6     3491.90     3238.46    115.02 o 
   4   9   6     2167.51     2258.72    183.24 o 
   5   9   6        2.84      -42.19     42.19 o 
   6   9   6      559.98      781.97    122.37 o 
   7   9   6      998.29     1061.98    152.49 o 
   8   9   6     1049.55      922.85    147.94 o 
  -7  10   6      639.51      635.23     72.11 o 
  -6  10   6     1173.49     1208.26    122.23 o 
  -5  10   6      149.14      137.88     28.69 o 
  -4  10   6     1316.25     1322.56     74.01 o 
  -3  10   6     2897.27     2896.50     93.56 o 
  -2  10   6     1012.66      946.28     41.73 o 
  -1  10   6     4009.46     4131.63     99.43 o 
   0  10   6      846.35      855.02     40.88 o 
   1  10   6     1196.25     1145.22     51.53 o 
   2  10   6     3743.14     3591.13    178.03 o 
   3  10   6     1705.92     1720.17     80.36 o 
   4  10   6     1766.80     1644.48    121.64 o 
   5  10   6     1707.52     1773.56    177.55 o 
   6  10   6       31.87       67.71     53.44 o 
   7  10   6     1761.16     2123.42    217.58 o 
   8  10   6      234.63      401.76    108.33 o 
  -7  11   6      539.26      609.78     75.73 o 
  -6  11   6      533.32      580.71     72.36 o 
  -5  11   6      162.75      174.02     43.25 o 
  -4  11   6     2590.75     2670.13    110.94 o 
  -3  11   6     6440.76     6863.25    227.43 o 
  -2  11   6     4475.58     4651.23    112.55 o 
  -1  11   6       95.55       93.73     16.45 o 
   0  11   6     3631.30     3529.19     92.61 o 
   1  11   6      652.48      639.58     37.04 o 
   2  11   6      700.49      568.10     52.13 o 
   3  11   6     6648.79     6630.51    201.35 o 
   4  11   6      436.99      461.27     35.46 o 
   5  11   6      520.00      448.45     94.82 o 
   6  11   6      811.70      935.16    141.47 o 
   7  11   6        7.74       56.06     44.01 o 
   8  11   6     1298.29     1516.46    198.84 o 
  -7  12   6      740.57      870.66     93.21 o 
  -6  12   6      206.47      227.39     53.42 o 
  -5  12   6      370.96      445.10     63.71 o 
  -4  12   6     3033.65     3192.88    125.87 o 
  -3  12   6     3276.31     3390.68    127.86 o 
  -2  12   6     7921.38     8165.11    184.20 o 
  -1  12   6     2271.11     2351.75     98.38 o 
   0  12   6      163.98      157.93     24.70 o 
   1  12   6     4079.31     3862.27    169.84 o 
   2  12   6     5374.35     5298.52    187.39 o 
   3  12   6      206.06      191.57     40.68 o 
   4  12   6     3304.01     3256.89    205.93 o 
   5  12   6      664.93      563.44    106.09 o 
   6  12   6      448.16      562.55    111.47 o 
   7  12   6      825.07      907.83    145.74 o 
  -6  13   6      725.70      791.39     88.79 o 
  -5  13   6     1558.86     1677.60    124.54 o 
  -4  13   6       33.15       33.45     38.78 o 
  -3  13   6     4537.87     4710.74    158.78 o 
  -2  13   6     1638.54     1526.83     72.07 o 
  -1  13   6       27.21       55.99     28.51 o 
   0  13   6     3975.58     3992.32    197.29 o 
   1  13   6      431.84      419.23     51.56 o 
   2  13   6     7950.70     7810.87    248.42 o 
   3  13   6     5197.71     4864.01    178.78 o 
   4  13   6      546.13      559.23     51.98 o 
   5  13   6     2749.55     2675.32    235.61 o 
   6  13   6      445.28      471.96    104.16 o 
   7  13   6      127.55      218.74     75.56 o 
  -6  14   6      268.64      195.25     54.15 o 
  -5  14   6     2091.85     2260.50    165.15 o 
  -4  14   6     4156.79     4110.23    199.55 o 
  -3  14   6      365.97      271.36     54.55 o 
  -2  14   6     5262.68     5259.93    173.52 o 
  -1  14   6       93.60      131.91     39.47 o 
   0  14   6        7.62       29.08     46.67 o 
   1  14   6     9304.67     9363.12    292.82 o 
   2  14   6      285.22      253.00     44.82 o 
   3  14   6     1800.58     1851.03    106.80 o 
   4  14   6     1509.06     1634.48    177.78 o 
   5  14   6       55.24        9.19     49.28 o 
   6  14   6     1749.96     1690.35    197.44 o 
  -5  15   6      376.18      451.57     71.95 o 
  -4  15   6     1302.07     1288.51    142.79 o 
  -3  15   6     2637.48     2741.22    161.65 o 
  -2  15   6        9.92       29.24     30.89 o 
  -1  15   6     4064.41     4155.48    184.55 o 
   0  15   6    10618.67    10276.06    459.19 o 
   1  15   6       88.85       71.29     52.26 o 
   2  15   6     2068.48     2095.99    121.54 o 
   3  15   6      390.95      373.82     51.16 o 
   4  15   6      146.56      169.29     67.22 o 
   5  15   6     2817.40     2857.81    253.18 o 
   6  15   6       21.47       30.15     37.00 o 
  -5  16   6     2222.13     2603.36    169.24 o 
  -4  16   6      789.26      765.67     93.30 o 
  -3  16   6      518.86      469.13     74.99 o 
  -2  16   6     4988.98     5096.66    179.22 o 
  -1  16   6      638.77      575.82     93.70 o 
   0  16   6     2431.18     2267.17    191.08 o 
   1  16   6     4846.99     4939.77    302.11 o 
   2  16   6       46.26      107.08     52.36 o 
   3  16   6       87.28      141.82     60.31 o 
   4  16   6     1510.60     1288.73    166.55 o 
   5  16   6      457.00      615.91    126.67 o 
  -4  17   6      780.57      967.67    126.54 o 
  -3  17   6      721.75      744.07     99.45 o 
  -2  17   6      631.13      591.75     95.38 o 
  -1  17   6     3004.70     2673.66    207.07 o 
   0  17   6       65.10       86.20     51.79 o 
   1  17   6     3455.34     3554.12    255.97 o 
   2  17   6      304.99      289.07     75.33 o 
   3  17   6       40.91      -13.04     33.09 o 
   4  17   6      610.76      681.74    122.24 o 
   5  17   6      609.06      787.95    139.77 o 
  -3  18   6     1241.06     1084.06    157.03 o 
  -2  18   6     1288.61     1140.98    130.50 o 
  -1  18   6       53.52       39.17     37.39 o 
   0  18   6     2196.87     2076.44    187.66 o 
   1  18   6       60.34       18.28     37.80 o 
   2  18   6      325.16      380.90     92.88 o 
   3  18   6      734.31      802.41    135.14 o 
   4  18   6      110.37      141.72     70.16 o 
  -2  19   6      728.77      675.88    101.75 o 
  -1  19   6     1660.97     1630.48    163.96 o 
   0  19   6        6.01      -37.64     37.64 o 
   1  19   6     1232.24     1263.19    153.57 o 
   2  19   6     1462.60     1461.93    171.77 o 
   3  19   6      111.38      104.79     65.73 o 
  -2 -16   7      581.16      755.72    109.26 o 
  -1 -16   7      529.92      530.67    113.77 o 
   0 -16   7      725.30      936.53    147.64 o 
   1 -16   7     1178.61     1463.55    187.46 o 
   2 -16   7       86.64      132.78     74.71 o 
  -3 -15   7     2120.76     2257.07    201.52 o 
  -2 -15   7      375.96      384.05     60.40 o 
  -1 -15   7     2061.82     2162.97    132.31 o 
   0 -15   7     1635.39     1670.13    189.41 o 
   1 -15   7      829.01      944.70    148.34 o 
   2 -15   7     1617.13     1606.78    191.69 o 
   3 -15   7      237.12      178.68     82.00 o 
   4 -15   7     1779.74     2027.13    227.46 o 
  -4 -14   7      545.23      480.05     94.53 o 
  -3 -14   7      429.06      303.12     78.03 o 
  -2 -14   7     1298.89     1264.95    103.12 o 
  -1 -14   7       53.36       19.86     30.22 o 
   0 -14   7     3809.77     3964.06    169.28 o 
   1 -14   7     1754.45     2076.35    212.15 o 
   2 -14   7      254.21      229.55     82.51 o 
   3 -14   7     2416.20     2536.69    240.48 o 
   4 -14   7      304.85      397.33    116.70 o 
  -5 -13   7      590.85      511.02     72.57 o 
  -4 -13   7     1784.48     1645.02    175.28 o 
  -3 -13   7      498.30      561.88     99.04 o 
  -2 -13   7     3647.71     3503.01    189.57 o 
  -1 -13   7      774.25      795.37     77.28 o 
   0 -13   7      101.30      116.78     37.48 o 
   1 -13   7     4732.05     4367.57    158.18 o 
   2 -13   7     1951.93     2141.56    210.00 o 
   3 -13   7        4.55       -1.71     42.09 o 
   4 -13   7     3838.91     4310.05    312.49 o 
   5 -13   7       57.34       46.10     56.51 o 
  -5 -12   7      900.27      922.84    164.55 o 
  -4 -12   7      228.55      287.49     80.02 o 
  -3 -12   7     3113.25     3113.96    357.52 o 
  -2 -12   7      738.81      714.51     86.80 o 
  -1 -12   7     4266.39     4045.40    332.89 o 
   0 -12   7     2324.99     2466.37    124.07 o 
   1 -12   7      525.69      441.19     66.13 o 
   2 -12   7     1000.52      937.37    134.57 o 
   3 -12   7     3279.84     3584.60    265.51 o 
   4 -12   7       55.57        2.91     55.86 o 
   5 -12   7     2289.05     2691.91    239.17 o 
   6 -12   7      138.21      186.14     89.02 o 
  -6 -11   7       34.77       40.79     29.85 o 
  -5 -11   7     1637.15     1647.61    121.67 o 
  -4 -11   7     3098.51     2675.33    215.29 o 
  -3 -11   7      496.02      470.81     93.76 o 
  -2 -11   7     1433.99     1480.94    100.14 o 
  -1 -11   7     1571.87     1444.40    129.31 o 
   0 -11   7      109.71      135.51     32.09 o 
   1 -11   7     2295.00     2144.47     98.15 o 
   2 -11   7      574.52      505.98     98.56 o 
   3 -11   7      218.73      242.10     72.29 o 
   4 -11   7     1621.38     1849.57    183.28 o 
   5 -11   7       60.87      -30.44     48.31 o 
   6 -11   7     1367.14     1184.14    153.01 o 
  -6 -10   7      971.09      799.39     85.08 o 
  -5 -10   7      386.14      265.37     71.85 o 
  -4 -10   7      850.69      827.26     62.24 o 
  -3 -10   7     3430.28     3122.78    124.70 o 
  -2 -10   7      927.41      923.13     77.23 o 
  -1 -10   7     1511.14     1459.09     92.78 o 
   0 -10   7      179.18      256.29     38.82 o 
   1 -10   7      102.87       96.39     23.11 o 
   2 -10   7     6068.35     6472.42    338.09 o 
   3 -10   7     1062.42     1080.34    131.84 o 
   4 -10   7     1035.59     1170.85    141.02 o 
   5 -10   7      806.63      953.79    132.18 o 
   6 -10   7       38.09      -20.90     48.02 o 
   7 -10   7     1513.77     1560.03    176.71 o 
  -7  -9   7      748.46      757.53     84.66 o 
  -6  -9   7      316.20      381.00    115.42 o 
  -5  -9   7     2452.27     2329.44    136.92 o 
  -4  -9   7      815.20      820.53     59.11 o 
  -3  -9   7      292.88      303.69     36.25 o 
  -2  -9   7     3025.50     3098.62    138.23 o 
  -1  -9   7      845.41      857.63     55.65 o 
   0  -9   7     5140.93     5071.12    227.21 o 
   1  -9   7     2302.53     2147.92     92.29 o 
   2  -9   7     1253.11     1117.52    124.15 o 
   3  -9   7     1771.87     1866.84    162.99 o 
   4  -9   7       80.94       81.65     52.31 o 
   5  -9   7     1400.61     1704.30    166.18 o 
   6  -9   7     2748.92     2976.85    232.91 o 
   7  -9   7       23.28        3.19     58.84 o 
  -7  -8   7     1428.61     1428.48    113.03 o 
  -6  -8   7      335.28      409.90    146.50 o 
  -5  -8   7      579.93      492.02     63.30 o 
  -4  -8   7     1673.35     1667.53     81.81 o 
  -3  -8   7     1505.14     1470.25     72.26 o 
  -2  -8   7     1514.34     1523.34     79.31 o 
  -1  -8   7     2904.34     2946.84    102.98 o 
   0  -8   7      241.31      236.15     27.17 o 
   1  -8   7     5760.32     6036.22    149.87 o 
   2  -8   7     2529.49     2569.51    182.15 o 
   3  -8   7      959.54     1098.60    120.94 o 
   4  -8   7     2764.86     2642.15    194.89 o 
   5  -8   7      919.12      911.80    121.18 o 
   6  -8   7      331.09      252.57     71.88 o 
   7  -8   7     2572.53     2572.02    217.23 o 
  -7  -7   7      243.42      276.24     55.87 o 
  -6  -7   7     1218.22     1290.93    101.26 o 
  -5  -7   7     1191.56     1113.66     64.98 o 
  -4  -7   7       54.37       72.39     27.62 o 
  -3  -7   7     4059.74     3985.25    124.36 o 
  -2  -7   7     1896.13     1851.88     77.33 o 
  -1  -7   7      181.55      156.59     23.21 o 
   0  -7   7     6493.04     6222.70    153.68 o 
   1  -7   7     1831.22     1896.64     69.16 o 
   2  -7   7       90.36       50.66     22.93 o 
   3  -7   7     4772.88     5049.85    265.84 o 
   4  -7   7        1.66      -13.44     36.09 o 
   5  -7   7     4359.32     4349.47    260.55 o 
   6  -7   7     5676.18     5612.16    313.82 o 
   7  -7   7      538.53      455.40     93.75 o 
   8  -7   7     1630.19     1722.30    180.03 o 
  -8  -6   7       20.87       32.81     49.35 o 
  -7  -6   7     2149.99     2405.09    142.82 o 
  -6  -6   7     1243.89     1377.26    112.04 o 
  -5  -6   7      929.89      890.49     54.84 o 
  -4  -6   7     4500.59     4339.34    130.16 o 
  -3  -6   7        2.43      -10.51     15.87 o 
  -2  -6   7     3398.55     3318.95    124.05 o 
  -1  -6   7     4864.57     5096.92    165.02 o 
   0  -6   7      445.94      529.80     48.94 o 
   1  -6   7    17292.84    18161.09    427.00 o 
   2  -6   7     5929.61     5982.76    262.52 o 
   3  -6   7     3017.26     3008.79    135.26 o 
   4  -6   7     7569.16     7404.71    337.76 o 
   5  -6   7      310.27      382.21     77.46 o 
   6  -6   7     2896.36     3027.99    216.87 o 
   7  -6   7     2805.24     2945.33    224.63 o 
   8  -6   7       16.83       29.51     51.05 o 
  -8  -5   7     1627.13     1574.47    118.50 o 
  -7  -5   7        3.96       31.95     35.94 o 
  -6  -5   7     3592.96     3309.82    160.81 o 
  -5  -5   7     2651.22     2705.30     93.77 o 
  -4  -5   7     1766.51     1659.68     80.06 o 
  -3  -5   7    12320.88    12570.14    247.27 o 
  -2  -5   7      102.53      176.14     26.21 o 
  -1  -5   7     2777.51     2820.78    156.14 o 
   0  -5   7     4158.15     3885.73    171.44 o 
   1  -5   7     1194.81     1361.19     76.37 o 
   2  -5   7    17575.37    16917.15    894.22 o 
   3  -5   7     2164.14     2071.71    149.44 o 
   4  -5   7     2089.42     2228.41    222.66 o 
   5  -5   7     3402.94     3476.24    218.37 o 
   6  -5   7     1531.60     1409.78    101.70 o 
   7  -5   7     3244.09     3107.08    225.98 o 
   8  -5   7     1698.53     1682.99    173.05 o 
  -8  -4   7     1541.57     1562.96    116.93 o 
  -7  -4   7     1213.97     1381.17    125.99 o 
  -6  -4   7      102.29      103.29     44.63 o 
  -5  -4   7     3398.90     3317.86    140.27 o 
  -4  -4   7     4496.73     4376.39    134.54 o 
  -3  -4   7      679.18      650.40     44.80 o 
  -2  -4   7     7048.50     7003.85    199.26 o 
  -1  -4   7      449.97      491.24     38.42 o 
   0  -4   7      543.51      674.11     57.76 o 
   1  -4   7     9326.75     9003.63    184.83 o 
   2  -4   7     1189.08     1179.67     53.48 o 
   3  -4   7     5665.84     5524.99    183.13 o 
   4  -4   7     3388.09     3299.54     89.52 o 
   5  -4   7     1192.27     1228.90     54.82 o 
   6  -4   7     1351.15     1398.26     75.63 o 
   7  -4   7      635.32      615.03     96.61 o 
   8  -4   7      372.27      527.88     97.49 o 
  -8  -3   7     1572.17     1656.46    120.23 o 
  -7  -3   7      169.91      204.32     45.39 o 
  -6  -3   7     1360.71     1427.75    135.14 o 
  -5  -3   7      246.13      185.28     16.64 o 
  -4  -3   7     6382.26     6297.50    163.17 o 
  -3  -3   7     9487.83     9274.52    226.15 o 
  -2  -3   7     1234.25     1235.61     47.89 o 
  -1  -3   7      522.44      343.84     30.75 o 
   0  -3   7     6237.44     6599.19    176.03 o 
   1  -3   7    10670.74    11515.50    270.29 o 
   2  -3   7     6634.67     6579.79    171.47 o 
   3  -3   7      183.25      129.19     14.25 o 
   4  -3   7     1717.16     1652.01     68.10 o 
   5  -3   7     4180.17     4177.02    118.61 o 
   6  -3   7      105.75       78.12     17.62 o 
   7  -3   7     3618.09     3449.22    208.91 o 
   8  -3   7      503.42      483.59     96.52 o 
   9  -3   7      137.82      172.60     68.28 o 
  -8  -2   7     1301.62     1505.57    114.64 o 
  -7  -2   7      410.13      452.70     82.24 o 
  -6  -2   7      111.59       90.37     42.84 o 
  -5  -2   7     7615.49     7577.63    338.49 o 
  -4  -2   7      979.55     1123.47    107.63 o 
  -3  -2   7     4903.75     4875.43    127.52 o 
  -2  -2   7    10860.85    10834.47    327.35 o 
  -1  -2   7      127.84      129.43     25.18 o 
   0  -2   7     5308.00     5676.94    215.29 o 
   1  -2   7     4453.98     4507.61    131.79 o 
   2  -2   7     3259.31     3451.54    110.80 o 
   3  -2   7     8061.86     8280.47    166.67 o 
   4  -2   7       14.74        2.49     10.16 o 
   5  -2   7     2725.69     2671.03     91.66 o 
   6  -2   7     1379.82     1336.32     74.45 o 
   7  -2   7        0.15        0.83     17.08 o 
   8  -2   7     2241.64     2360.43    131.72 o 
   9  -2   7      658.83      717.42    120.38 o 
  -8  -1   7       58.30       72.51     32.06 o 
  -7  -1   7     1024.17     1199.95    128.39 o 
  -6  -1   7       59.70       71.69     41.91 o 
  -5  -1   7     1386.97     1361.21    125.88 o 
  -4  -1   7     1427.64     1549.95    127.25 o 
  -3  -1   7      719.40      739.66     82.60 o 
  -2  -1   7     6292.29     6450.37    164.16 o 
  -1  -1   7    12798.02    12684.21    286.09 o 
   0  -1   7     1998.61     2030.51     77.03 o 
   1  -1   7    28910.11    30225.96    611.28 o 
   2  -1   7      980.03      873.68     40.08 o 
   3  -1   7      147.59      103.10     18.77 o 
   4  -1   7     3942.85     3795.01    100.88 o 
   5  -1   7      389.98      369.93     27.69 o 
   6  -1   7     1976.70     2057.68     83.99 o 
   7  -1   7     2012.08     2026.53     88.11 o 
   8  -1   7       13.28      -16.45     34.69 o 
   9  -1   7      913.11     1160.71    149.93 o 
  -8   0   7     1280.39     1354.55    145.50 o 
  -7   0   7      113.45      191.45     53.75 o 
  -6   0   7     1626.04     1674.54    146.73 o 
  -5   0   7     3425.45     3750.02    196.21 o 
  -4   0   7      816.89      790.57     64.27 o 
  -3   0   7     4425.82     4645.57    162.63 o 
  -2   0   7      576.64      610.35     57.32 o 
  -1   0   7     6797.72     7169.54    276.70 o 
   0   0   7      234.83      201.78     26.74 o 
   1   0   7     2717.40     2959.89     98.57 o 
   2   0   7     3743.81     3385.00    108.60 o 
   3   0   7    14026.54    13801.31    314.66 o 
   4   0   7      660.69      673.27     38.82 o 
   5   0   7     7648.96     7517.31    170.19 o 
   6   0   7     1354.73     1226.56    109.56 o 
   7   0   7      666.27      658.48     47.66 o 
   8   0   7     2003.58     1956.70    132.60 o 
   9   0   7      106.97      182.52     46.96 o 
  -8   1   7      994.23      930.30    125.26 o 
  -7   1   7     3517.80     3493.48    232.06 o 
  -6   1   7      114.44       90.59     47.29 o 
  -5   1   7     1697.14     1713.58    141.75 o 
  -4   1   7    10944.94    11066.19    302.19 o 
  -3   1   7       17.07       68.10     39.30 o 
  -2   1   7    10267.67    10678.30    389.76 o 
  -1   1   7     2553.36     2782.25    152.16 o 
   0   1   7     2577.23     2669.73     98.71 o 
   1   1   7      812.45      763.40     38.23 o 
   2   1   7     7358.39     7578.10    198.26 o 
   3   1   7     2109.12     2132.61     89.92 o 
   4   1   7    10409.48     9803.02    202.26 o 
   5   1   7      178.92      210.26     23.63 o 
   6   1   7     5766.98     5448.26    190.23 o 
   7   1   7     5064.96     4771.06    161.54 o 
   8   1   7       48.35       19.17     46.41 o 
   9   1   7      808.43      804.63     89.23 o 
  -8   2   7      508.81      554.44     96.79 o 
  -7   2   7      831.81      753.20    107.48 o 
  -6   2   7     2753.98     2992.04    205.03 o 
  -5   2   7      698.36      676.79     90.83 o 
  -4   2   7     6407.68     6602.04    247.22 o 
  -3   2   7     6690.29     6592.29    286.77 o 
  -2   2   7     1150.08     1070.59     74.88 o 
  -1   2   7    14282.40    14833.76    344.29 o 
   0   2   7     3330.66     3415.47    115.59 o 
   1   2   7       53.38       72.85     16.33 o 
   2   2   7    11242.18    11616.36    283.75 o 
   3   2   7     6667.92     6752.22    269.31 o 
   4   2   7     1698.82     1724.96     63.37 o 
   5   2   7     5415.76     5391.36    132.71 o 
   6   2   7       49.26       54.95     14.41 o 
   7   2   7     4430.52     4509.94    147.18 o 
   8   2   7     1690.49     1680.12    174.23 o 
   9   2   7       17.23       -7.81     30.77 o 
  -8   3   7     1970.36     2039.86    186.62 o 
  -7   3   7      725.14      755.28    107.58 o 
  -6   3   7       20.08       10.67     39.25 o 
  -5   3   7     3847.09     4164.15    236.68 o 
  -4   3   7      996.37      941.29     71.07 o 
  -3   3   7       63.84       96.24     25.56 o 
  -2   3   7     5604.24     5322.43    263.73 o 
  -1   3   7     1676.82     1727.88     81.26 o 
   0   3   7    11466.43    12895.15    245.40 o 
   1   3   7    11336.73    11705.50    273.97 o 
   2   3   7      235.41      230.05     22.68 o 
   3   3   7    11405.05    11649.83    225.01 o 
   4   3   7      121.56       84.55     13.63 o 
   5   3   7      792.31      722.15     53.43 o 
   6   3   7     3874.52     3585.22    109.43 o 
   7   3   7       10.11        3.80     22.08 o 
   8   3   7     1006.18      980.98    139.71 o 
   9   3   7      566.82      678.37    119.29 o 
  -8   4   7       80.30       49.46     53.21 o 
  -7   4   7      411.31      353.77     78.42 o 
  -6   4   7     2988.21     2992.57    106.39 o 
  -5   4   7       22.61       45.69     15.44 o 
  -4   4   7     8230.13     8396.18    253.64 o 
  -3   4   7     7773.36     7696.94    395.04 o 
  -2   4   7      854.73      855.97     42.95 o 
  -1   4   7     8542.98     8863.31    262.27 o 
   0   4   7     2725.19     2731.52     82.17 o 
   1   4   7     4860.13     4902.03    114.91 o 
   2   4   7     5268.76     5214.93    273.01 o 
   3   4   7        0.36        1.57      7.35 o 
   4   4   7     1570.41     1656.18     94.39 o 
   5   4   7      863.31      803.53     73.28 o 
   6   4   7      178.91      161.25     51.74 o 
   7   4   7     2893.51     2751.14    223.24 o 
   8   4   7      544.99      365.19     84.23 o 
   9   4   7      915.39      863.17    141.74 o 
  -8   5   7     3460.01     3553.63    260.56 o 
  -7   5   7     1259.31     1114.49    136.41 o 
  -6   5   7     2739.70     2503.99    168.73 o 
  -5   5   7     2968.22     2898.54    226.70 o 
  -4   5   7      724.81      723.42     33.54 o 
  -3   5   7     6636.67     6561.73    171.86 o 
  -2   5   7    12548.10    12801.43    309.97 o 
  -1   5   7      521.65      657.16     38.60 o 
   0   5   7    11240.26    11755.24    232.01 o 
   1   5   7     1477.86     1459.72     61.99 o 
   2   5   7     6896.07     7034.93    168.05 o 
   3   5   7     8938.20     8747.27    239.85 o 
   4   5   7      229.13      208.96     36.73 o 
   5   5   7      870.23      802.60     71.24 o 
   6   5   7     4371.05     4453.87    277.59 o 
   7   5   7      131.07      147.64     58.35 o 
   8   5   7     2264.84     2484.52    230.51 o 
   9   5   7      192.72      126.69     60.37 o 
  -8   6   7     1237.67     1058.98    145.73 o 
  -7   6   7     1735.94     1633.35    168.27 o 
  -6   6   7     1056.96     1137.23    111.88 o 
  -5   6   7     2994.91     2890.13    120.56 o 
  -4   6   7     8348.48     7979.29    156.00 o 
  -3   6   7      612.97      657.85     41.91 o 
  -2   6   7     3380.56     3267.13    101.04 o 
  -1   6   7     5268.40     4918.88    137.31 o 
   0   6   7      169.35       92.41     19.38 o 
   1   6   7    10143.71    10740.46    211.59 o 
   2   6   7      236.58      255.44     19.72 o 
   3   6   7     6113.65     5998.35    618.92 o 
   4   6   7     5768.86     5648.46    430.68 o 
   5   6   7       75.13       75.06     46.32 o 
   6   6   7     3705.97     3379.02    243.90 o 
   7   6   7     3729.61     3633.06    271.66 o 
   8   6   7      682.58      713.45    129.79 o 
   9   6   7      867.43      882.45    150.35 o 
  -8   7   7     2239.70     2157.34    208.87 o 
  -7   7   7      467.85      503.89    103.88 o 
  -6   7   7     2170.18     2181.65    113.31 o 
  -5   7   7      311.01      315.60     31.98 o 
  -4   7   7     1024.41      983.82     46.33 o 
  -3   7   7     2952.00     2778.09     80.50 o 
  -2   7   7     1210.36     1164.89     58.40 o 
  -1   7   7     2385.47     2414.81     66.31 o 
   0   7   7      723.77      493.14     31.82 o 
   1   7   7      464.77      396.54     29.49 o 
   2   7   7     8567.39     8835.55    177.71 o 
   3   7   7     1760.64     1542.14    200.36 o 
   4   7   7     1216.73     1219.73     89.62 o 
   5   7   7     4651.19     4673.13    282.19 o 
   6   7   7      202.94      238.22     75.65 o 
   7   7   7     5458.53     5260.49    339.20 o 
   8   7   7      691.70      676.36    122.66 o 
  -8   8   7     1076.87     1041.65    151.53 o 
  -7   8   7     2133.42     2071.49    197.68 o 
  -6   8   7     3660.15     3672.31    159.64 o 
  -5   8   7     7958.39     7622.25    190.05 o 
  -4   8   7     2405.91     2449.30     80.35 o 
  -3   8   7      357.09      331.66     28.83 o 
  -2   8   7     1154.15     1101.27     51.57 o 
  -1   8   7       48.66        5.66     11.73 o 
   0   8   7     4699.96     4885.38    113.05 o 
   1   8   7    14120.49    14821.57    309.09 o 
   2   8   7       15.69       30.99     10.93 o 
   3   8   7     3102.36     3144.69    207.30 o 
   4   8   7     3873.85     3706.29    240.02 o 
   5   8   7      364.27      303.39     76.24 o 
   6   8   7     4525.77     4449.65    297.13 o 
   7   8   7     1486.83     1718.32    189.33 o 
   8   8   7       26.55       21.78     56.56 o 
  -7   9   7     1166.98     1146.36    150.17 o 
  -6   9   7     1970.19     1961.48    117.32 o 
  -5   9   7     2028.10     1976.96    102.52 o 
  -4   9   7     6227.66     6343.44    148.54 o 
  -3   9   7     8143.37     7900.99    241.75 o 
  -2   9   7      865.01      832.66     46.26 o 
  -1   9   7     3379.40     3151.76     83.25 o 
   0   9   7     1159.84     1073.28     44.66 o 
   1   9   7     5538.54     5727.28    126.55 o 
   2   9   7    12769.68    12904.20    338.75 o 
   3   9   7      812.85      822.65     48.70 o 
   4   9   7     2881.59     2748.89    207.40 o 
   5   9   7     1991.90     1888.22    177.27 o 
   6   9   7        3.86        9.86     39.40 o 
   7   9   7     2063.98     2398.20    229.42 o 
   8   9   7     1115.09     1202.23    172.29 o 
  -7  10   7      370.03      345.79     95.14 o 
  -6  10   7      811.45      914.04     84.77 o 
  -5  10   7     4598.30     4511.23    162.12 o 
  -4  10   7      131.13      173.81     26.39 o 
  -3  10   7      643.46      643.29     43.04 o 
  -2  10   7     3992.24     4141.27    114.89 o 
  -1  10   7      147.04      170.56     20.92 o 
   0  10   7     3989.01     4006.23     97.09 o 
   1  10   7     1286.26     1234.63     49.22 o 
   2  10   7      244.83      241.85     21.79 o 
   3  10   7     4273.76     4176.63    138.46 o 
   4  10   7       73.54       32.19     32.76 o 
   5  10   7      835.70      761.73    118.43 o 
   6  10   7     1180.29     1215.42    154.08 o 
   7  10   7        2.49      -51.01     51.01 o 
   8  10   7     1014.71     1303.89    180.29 o 
  -7  11   7     1386.88     1111.56    156.30 o 
  -6  11   7       93.19      113.57     62.93 o 
  -5  11   7       51.84       78.15     35.94 o 
  -4  11   7     4741.92     4871.74    156.59 o 
  -3  11   7      130.05       93.66     22.67 o 
  -2  11   7     1205.14     1262.86     61.46 o 
  -1  11   7     2052.58     2042.81     69.81 o 
   0  11   7        0.53        1.27      9.59 o 
   1  11   7     4122.27     4220.12    152.83 o 
   2  11   7     4709.01     4815.41    134.01 o 
   3  11   7       47.83       67.36     21.62 o 
   4  11   7     1314.05     1255.15     86.01 o 
   5  11   7     1258.74     1107.55    143.79 o 
   6  11   7      677.97      535.35    106.08 o 
   7  11   7     1481.32     1557.93    191.37 o 
   8  11   7       22.53       73.02     54.20 o 
  -7  12   7      195.59      221.09     92.26 o 
  -6  12   7      398.95      393.64     62.77 o 
  -5  12   7     1387.98     1402.07    108.77 o 
  -4  12   7       31.11       37.25     32.81 o 
  -3  12   7     2422.15     2302.32    104.36 o 
  -2  12   7     5049.20     5194.18    164.07 o 
  -1  12   7      719.58      742.22     55.79 o 
   0  12   7     6170.47     6694.60    158.24 o 
   1  12   7      729.09      720.40     51.91 o 
   2  12   7     8755.96     8488.36    397.98 o 
   3  12   7     5827.53     5712.24    230.35 o 
   4  12   7        1.95       -7.47     20.84 o 
   5  12   7     2879.23     3126.21    249.62 o 
   6  12   7      677.44      713.86    128.07 o 
   7  12   7      643.32      521.92    121.99 o 
  -6  13   7      540.18      499.48    139.00 o 
  -5  13   7     1258.52     1376.26    111.19 o 
  -4  13   7     3272.26     3487.65    175.49 o 
  -3  13   7       13.56      -14.91     37.88 o 
  -2  13   7     2991.20     2817.61    185.84 o 
  -1  13   7     7500.28     7521.44    416.11 o 
   0  13   7      865.18      891.91     61.85 o 
   1  13   7     7541.61     7539.23    298.21 o 
   2  13   7        6.90        8.89     39.49 o 
   3  13   7     2027.25     2086.73    107.38 o 
   4  13   7     4866.35     5030.68    167.41 o 
   5  13   7       63.90      142.40     67.79 o 
   6  13   7     1923.49     1742.36    199.73 o 
   7  13   7      559.24      821.29    147.27 o 
  -6  14   7     1239.09     1265.91    112.69 o 
  -5  14   7      556.48      731.59     87.06 o 
  -4  14   7     1200.09     1135.67    101.93 o 
  -3  14   7     4400.41     4488.34    204.73 o 
  -2  14   7      474.68      412.84     58.15 o 
  -1  14   7      819.86      852.93     80.13 o 
   0  14   7      138.32      173.13     69.09 o 
   1  14   7     2288.69     2084.91    120.97 o 
   2  14   7     1345.41     1285.11     90.44 o 
   3  14   7     1646.23     1548.42     96.68 o 
   4  14   7     1359.59     1332.47    159.90 o 
   5  14   7     2072.04     2009.53    206.88 o 
   6  14   7        2.48       83.54     60.09 o 
  -5  15   7     1197.56     1352.03    165.90 o 
  -4  15   7      741.52      646.48     82.61 o 
  -3  15   7      586.05      705.56     82.22 o 
  -2  15   7     4344.80     4373.83    444.51 o 
  -1  15   7       32.57       15.78     31.52 o 
   0  15   7     2187.23     2099.51    215.06 o 
   1  15   7      584.87      559.68    100.22 o 
   2  15   7      540.69      485.31     57.16 o 
   3  15   7     1747.94     2108.72    201.03 o 
   4  15   7     1416.74     1564.93    180.40 o 
   5  15   7      563.61      649.97    123.72 o 
   6  15   7     1550.32     1753.19    207.33 o 
  -5  16   7      194.45      217.93     67.35 o 
  -4  16   7     1498.23     1631.53    234.98 o 
  -3  16   7      572.38      573.27     78.19 o 
  -2  16   7     1057.44      872.02     95.11 o 
  -1  16   7     4319.25     4549.00    274.13 o 
   0  16   7     2320.99     2163.96    190.84 o 
   1  16   7     2742.52     2593.44    214.54 o 
   2  16   7     3718.84     3422.17    257.48 o 
   3  16   7      610.62      486.02    100.60 o 
   4  16   7     1128.02     1266.11    163.75 o 
   5  16   7      728.21      598.35    128.42 o 
  -4  17   7       57.39       30.21     40.58 o 
  -3  17   7     1027.77     1081.94    152.58 o 
  -2  17   7     1584.82     1707.64    558.87 o 
  -1  17   7      146.01      143.07     59.25 o 
   0  17   7     1776.98     1534.60    163.08 o 
   1  17   7     1301.30     1350.55    157.22 o 
   2  17   7     1891.84     1879.14    190.99 o 
   3  17   7      582.77      517.33    104.81 o 
   4  17   7        3.76       64.30     54.05 o 
   5  17   7      537.43      483.79    114.09 o 
  -3  18   7      120.92      111.43     73.10 o 
  -2  18   7     1324.77     1270.47    142.69 o 
  -1  18   7     1475.94     1611.72    164.72 o 
   0  18   7        5.20      -12.65     43.17 o 
   1  18   7     1379.51     1189.31    149.25 o 
   2  18   7      291.93      164.99     67.38 o 
   3  18   7      306.86      301.89     90.43 o 
   4  18   7     1262.69     1253.72    171.01 o 
  -2  19   7      875.13      827.65    115.98 o 
  -1  19   7      450.57      547.88    100.12 o 
   0  19   7      702.27      736.90    116.03 o 
   1  19   7       57.35       30.84     34.61 o 
   2  19   7     2171.90     2126.56    208.69 o 
   3  19   7       79.44      197.69     65.58 o 
   0 -16   8      673.10      753.74    138.82 o 
   1 -16   8      722.09      580.69    130.75 o 
  -2 -15   8      195.83      244.07     52.38 o 
  -1 -15   8        0.55      -33.60     33.60 o 
   0 -15   8     1428.83     1410.73    178.40 o 
   1 -15   8      552.46      513.76    111.32 o 
   2 -15   8      556.24      605.08    122.50 o 
   3 -15   8     1462.79     1359.21    183.17 o 
  -3 -14   8      154.70      111.11     51.58 o 
  -2 -14   8      775.70      766.93     81.52 o 
  -1 -14   8     3475.43     3645.60    173.78 o 
   0 -14   8       48.74      -24.65     64.38 o 
   1 -14   8     2773.66     2949.26    255.01 o 
   2 -14   8     2738.95     2780.02    253.59 o 
   3 -14   8       29.48       -4.99     59.93 o 
   4 -14   8     2369.05     2649.17    252.34 o 
  -4 -13   8       62.75      -21.77     46.35 o 
  -3 -13   8     2077.32     2361.32    420.42 o 
  -2 -13   8      608.96      730.97     75.76 o 
  -1 -13   8     3254.62     3126.84    155.86 o 
   0 -13   8     4254.88     4345.73    287.79 o 
   1 -13   8       74.42      -22.22     51.41 o 
   2 -13   8     2216.88     2327.63    220.34 o 
   3 -13   8     2180.43     2362.26    228.31 o 
   4 -13   8       35.11       23.05     64.78 o 
   5 -13   8     3363.74     4011.76    309.02 o 
  -5 -12   8      840.89      948.82     97.11 o 
  -4 -12   8     1569.63     1294.93    149.86 o 
  -3 -12   8      131.28      145.71     40.77 o 
  -2 -12   8     7392.03     7393.63    259.13 o 
  -1 -12   8       35.47       14.84     25.20 o 
   0 -12   8     1274.83     1201.96    100.18 o 
   1 -12   8     2730.30     2728.91    207.59 o 
   2 -12   8      524.91      488.22    106.76 o 
   3 -12   8      506.24      492.98    103.44 o 
   4 -12   8     1815.79     2127.01    210.54 o 
   5 -12   8      363.27      327.27     97.90 o 
  -5 -11   8       85.15       28.83     30.71 o 
  -4 -11   8     1106.40     1275.38    251.44 o 
  -3 -11   8     2270.53     2295.44    187.54 o 
  -2 -11   8     1443.86     1455.07    101.03 o 
  -1 -11   8     4820.17     4656.11    184.96 o 
   0 -11   8     2408.93     2367.67    118.88 o 
   1 -11   8      133.64      108.08     22.70 o 
   2 -11   8     1423.20     1286.73    150.20 o 
   3 -11   8     1216.69     1286.81    153.90 o 
   4 -11   8      857.05      919.68    134.62 o 
   5 -11   8     2226.89     2460.77    221.50 o 
   6 -11   8       86.17       19.11     58.36 o 
  -6 -10   8      217.98       47.31     44.51 o 
  -5 -10   8     1532.90     1555.80    117.33 o 
  -4 -10   8      963.16      912.92    106.17 o 
  -3 -10   8     1757.52     1664.33    106.70 o 
  -2 -10   8     5545.19     5680.45    401.02 o 
  -1 -10   8     1369.29     1394.52     91.79 o 
   0 -10   8       59.74       67.92     23.77 o 
   1 -10   8     9483.55     9383.63    495.89 o 
   2 -10   8      469.88      431.17     89.75 o 
   3 -10   8      737.78      712.38    110.70 o 
   4 -10   8      575.47      661.23    108.61 o 
   5 -10   8      857.18      844.14    125.00 o 
   6 -10   8     1546.80     1534.18    172.20 o 
  -6  -9   8     1208.24     1197.27    136.78 o 
  -5  -9   8      242.10      203.47     73.56 o 
  -4  -9   8     2230.69     2206.10    100.74 o 
  -3  -9   8     2457.53     2552.57    126.99 o 
  -2  -9   8      452.89      477.82     44.70 o 
  -1  -9   8     4605.47     4534.46    202.09 o 
   0  -9   8     3223.76     3121.74    135.21 o 
   1  -9   8     1103.91     1134.18     91.90 o 
   2  -9   8     3018.96     3035.35    211.94 o 
   3  -9   8      332.75      253.64     71.21 o 
   4  -9   8     3286.44     3302.61    233.31 o 
   5  -9   8      790.55      718.85    112.97 o 
   6  -9   8      114.42      122.74     58.85 o 
   7  -9   8     1505.52     1404.65    167.24 o 
  -7  -8   8      427.25      286.39     56.38 o 
  -6  -8   8     1152.15     1166.61    129.28 o 
  -5  -8   8     1485.38     1446.97    106.94 o 
  -4  -8   8       11.39       -5.94     13.12 o 
  -3  -8   8     3366.28     3242.44    113.33 o 
  -2  -8   8     1186.04     1136.81     98.77 o 
  -1  -8   8      132.63      134.15     24.47 o 
   0  -8   8     2528.54     2450.90     91.68 o 
   1  -8   8      247.20      272.95     45.98 o 
   2  -8   8     7746.51     8200.55    370.07 o 
   3  -8   8      175.66      252.73     66.04 o 
   4  -8   8      204.76      105.78     54.48 o 
   5  -8   8     6952.09     6485.55    344.85 o 
   6  -8   8     1789.06     1601.25    167.54 o 
   7  -8   8       61.63       67.84     46.29 o 
  -7  -7   8     1912.97     2017.64    152.71 o 
  -6  -7   8      136.36      158.95     43.58 o 
  -5  -7   8     1384.69     1270.48     98.69 o 
  -4  -7   8     3020.23     3062.77    110.42 o 
  -3  -7   8        7.42        7.80     14.30 o 
  -2  -7   8     2517.28     2611.90    125.27 o 
  -1  -7   8     5640.63     5809.05    191.28 o 
   0  -7   8      162.09      175.10     32.33 o 
   1  -7   8    10405.29    11123.23    296.64 o 
   2  -7   8     1572.01     1473.27     43.86 o 
   3  -7   8     4390.60     4202.09    242.47 o 
   4  -7   8     1174.93     1205.11    130.23 o 
   5  -7   8      761.60      742.11    109.75 o 
   6  -7   8     1756.67     1774.76    170.90 o 
   7  -7   8     3495.54     3629.31    262.90 o 
   8  -7   8        1.40      121.16     75.38 o 
  -7  -6   8      153.48      197.56     45.41 o 
  -6  -6   8     1781.85     1920.05    124.74 o 
  -5  -6   8     2240.72     2214.10     87.01 o 
  -4  -6   8     1207.44     1145.93     70.07 o 
  -3  -6   8     1859.75     1731.14     71.54 o 
  -2  -6   8       68.49       79.90     22.08 o 
  -1  -6   8     4319.13     4294.47    165.87 o 
   0  -6   8     7961.02     7998.79    501.66 o 
   1  -6   8      868.58      935.43     68.30 o 
   2  -6   8     6756.70     6684.11    165.47 o 
   3  -6   8     2452.98     2301.16    166.68 o 
   4  -6   8       14.15       15.24     44.93 o 
   5  -6   8    11911.37    11308.16    473.78 o 
   6  -6   8      432.65      451.08     88.90 o 
   7  -6   8      804.36      841.01    119.89 o 
   8  -6   8     1915.76     2099.57    202.56 o 
  -7  -5   8      364.86      408.30     78.43 o 
  -6  -5   8       33.43       59.95     49.57 o 
  -5  -5   8     3813.64     3476.05    118.89 o 
  -4  -5   8     4649.91     4469.33    144.92 o 
  -3  -5   8      110.49      105.08     19.13 o 
  -2  -5   8     2792.88     2733.36    105.11 o 
  -1  -5   8       11.44       20.60     14.91 o 
   0  -5   8     1845.89     1992.39     92.44 o 
   1  -5   8    14205.33    14706.75    282.24 o 
   2  -5   8      333.50      380.24     31.65 o 
   3  -5   8     4424.17     4493.11    237.03 o 
   4  -5   8     3967.87     3728.72    157.91 o 
   5  -5   8       15.80       25.04     40.14 o 
   6  -5   8     7052.37     6506.06    353.86 o 
   7  -5   8      224.04      200.14     67.62 o 
   8  -5   8      661.38      747.97    119.38 o 
  -8  -4   8      247.90      199.39     46.17 o 
  -7  -4   8      110.74      166.62     51.34 o 
  -6  -4   8     3278.52     3394.49    223.75 o 
  -5  -4   8     1132.97     1020.31    217.94 o 
  -4  -4   8     4645.12     4636.48    138.62 o 
  -3  -4   8     7181.28     6924.13    151.50 o 
  -2  -4   8      250.36      253.48     26.25 o 
  -1  -4   8     6981.22     7284.90    219.49 o 
   0  -4   8      899.22      848.73     55.54 o 
   1  -4   8     5292.32     5858.62    166.48 o 
   2  -4   8     6581.13     6469.90    266.20 o 
   3  -4   8       23.77       10.94     10.26 o 
   4  -4   8     7641.27     7601.66    239.96 o 
   5  -4   8     2021.95     2052.00     72.95 o 
   6  -4   8     1000.87      954.77     60.23 o 
   7  -4   8      724.23      803.68    115.62 o 
   8  -4   8     1181.95     1200.31    149.30 o 
  -8  -3   8      636.93      662.94     79.89 o 
  -7  -3   8     1064.44      995.88     90.94 o 
  -6  -3   8     1794.48     2109.45    172.12 o 
  -5  -3   8     5734.17     5696.70    290.85 o 
  -4  -3   8      364.08      327.11     23.21 o 
  -3  -3   8     4387.81     4382.79    130.53 o 
  -2  -3   8     4444.12     4306.31    107.67 o 
  -1  -3   8      201.40      204.23     38.01 o 
   0  -3   8     9765.14    10025.25    348.97 o 
   1  -3   8     2823.97     2629.47    120.10 o 
   2  -3   8      818.52      943.78     54.22 o 
   3  -3   8     2904.57     2809.84     98.89 o 
   4  -3   8      103.16       83.23     12.62 o 
   5  -3   8     1895.11     2058.82     81.39 o 
   6  -3   8     1119.66     1142.50     60.44 o 
   7  -3   8      134.20      149.35     66.93 o 
   8  -3   8      574.45      658.63    111.28 o 
  -8  -2   8       34.54      140.26     41.38 o 
  -7  -2   8     3008.66     2651.81    201.51 o 
  -6  -2   8     1534.82     1558.90    145.80 o 
  -5  -2   8     1784.53     1942.37    157.74 o 
  -4  -2   8     3857.34     3976.57    224.49 o 
  -3  -2   8      113.81      120.46     41.90 o 
  -2  -2   8      932.94      959.66     53.68 o 
  -1  -2   8     5183.96     5101.03    151.01 o 
   0  -2   8     2313.08     2673.92    134.42 o 
   1  -2   8     3853.47     3862.32    126.44 o 
   2  -2   8     3055.68     2995.71    106.86 o 
   3  -2   8      356.62      337.18     25.82 o 
   4  -2   8     4371.08     4407.10     99.78 o 
   5  -2   8     1111.72     1097.82     57.11 o 
   6  -2   8       55.66       45.28     14.59 o 
   7  -2   8     3218.67     3191.00    114.94 o 
   8  -2   8      450.04      428.23     95.95 o 
  -8  -1   8     2129.03     2519.32    153.78 o 
  -7  -1   8       14.82        7.26     36.02 o 
  -6  -1   8     1730.23     1699.29    153.50 o 
  -5  -1   8      951.39     1106.30    119.52 o 
  -4  -1   8     1381.14     1480.58    128.53 o 
  -3  -1   8     2850.61     2957.62    181.94 o 
  -2  -1   8      247.42      205.75     22.08 o 
  -1  -1   8     6319.53     6493.24    173.86 o 
   0  -1   8     4034.75     4240.89    129.33 o 
   1  -1   8      401.40      392.97     37.27 o 
   2  -1   8     8375.34     8464.47    175.67 o 
   3  -1   8     7062.36     7198.91    158.72 o 
   4  -1   8      606.80      588.59     33.29 o 
   5  -1   8     5934.04     6013.93    130.75 o 
   6  -1   8     1886.36     1807.63     78.67 o 
   7  -1   8      523.85      515.36     82.10 o 
   8  -1   8     1513.12     1749.00    146.03 o 
   9  -1   8        2.06      -61.27     61.27 o 
  -8   0   8      484.50      575.84    101.17 o 
  -7   0   8     1230.03     1346.32    144.88 o 
  -6   0   8       36.71       18.77     47.01 o 
  -5   0   8     1158.34     1171.72    121.03 o 
  -4   0   8     1555.43     1653.18     97.25 o 
  -3   0   8      112.38      140.32     28.45 o 
  -2   0   8     6941.06     6866.20    325.71 o 
  -1   0   8       52.62       41.21     14.86 o 
   0   0   8    13994.63    15319.15    355.11 o 
   1   0   8    30014.50    32387.91    933.09 o 
   2   0   8     4538.20     4495.65    182.08 o 
   3   0   8     6500.18     6336.57    177.07 o 
   4   0   8    10725.49    10445.63    214.49 o 
   5   0   8       11.61       10.83     11.83 o 
   6   0   8     2588.97     2549.67    164.00 o 
   7   0   8      859.05      876.91     56.32 o 
   8   0   8      266.19      177.85     71.82 o 
   9   0   8      457.80      509.95    108.82 o 
  -8   1   8      802.92      704.52    108.63 o 
  -7   1   8     1095.74     1251.01    138.56 o 
  -6   1   8     2927.60     2891.03    203.58 o 
  -5   1   8     1319.06     1334.78    129.39 o 
  -4   1   8     1761.20     1790.95    101.17 o 
  -3   1   8     4569.50     4639.05    185.09 o 
  -2   1   8      859.32      818.45     71.61 o 
  -1   1   8    19258.24    19976.86    449.53 o 
   0   1   8     4572.69     4973.86    154.78 o 
   1   1   8      206.84      200.92     22.79 o 
   2   1   8     7491.53     7724.62    206.79 o 
   3   1   8     4086.20     3992.73    179.57 o 
   4   1   8     1485.98     1494.14     79.08 o 
   5   1   8     6535.81     6257.18    158.49 o 
   6   1   8      336.56      345.34     31.77 o 
   7   1   8     3459.56     3452.30    130.80 o 
   8   1   8     1184.33     1123.13     97.05 o 
   9   1   8      107.32       64.88     99.12 o 
  -8   2   8      830.76      760.64    114.82 o 
  -7   2   8      872.62      966.39    123.77 o 
  -6   2   8      138.74      159.75     57.87 o 
  -5   2   8     4689.09     4433.63    250.43 o 
  -4   2   8     5680.94     6022.38    206.23 o 
  -3   2   8     4630.03     5063.24    250.44 o 
  -2   2   8    20389.96    19900.51    836.63 o 
  -1   2   8       14.33       67.34     23.24 o 
   0   2   8    13332.84    14578.14    340.57 o 
   1   2   8    16828.32    17301.41    316.12 o 
   2   2   8     3583.78     3959.27    160.83 o 
   3   2   8      604.34      525.24     46.82 o 
   4   2   8     3825.47     3800.08    107.19 o 
   5   2   8     1767.76     1660.98     64.91 o 
   6   2   8     3657.97     3678.29    107.42 o 
   7   2   8      209.74      248.21     66.44 o 
   8   2   8      795.30      788.70    119.54 o 
   9   2   8     1241.34     1309.69    113.41 o 
  -8   3   8      250.97      258.17     72.08 o 
  -7   3   8      740.09      666.58    103.13 o 
  -6   3   8     2189.09     2150.33    178.73 o 
  -5   3   8       51.08       57.49     42.76 o 
  -4   3   8     9262.58     9461.08    279.53 o 
  -3   3   8     2828.96     2792.59    175.19 o 
  -2   3   8      337.83      265.33     23.00 o 
  -1   3   8    26821.23    28550.39    609.19 o 
   0   3   8       12.67       15.47     14.05 o 
   1   3   8     4346.38     4738.38    145.68 o 
   2   3   8    14131.63    14309.19    331.37 o 
   3   3   8       31.19       52.03     14.87 o 
   4   3   8      428.93      430.70     23.54 o 
   5   3   8     2636.20     2492.57     85.44 o 
   6   3   8      299.15      252.25     29.90 o 
   7   3   8     4519.00     4119.68    271.46 o 
   8   3   8      123.51      123.62     62.60 o 
   9   3   8      822.93      989.56    141.58 o 
  -8   4   8     1426.89     1689.25    177.34 o 
  -7   4   8      129.81       79.75     50.76 o 
  -6   4   8     2049.81     2116.84    177.65 o 
  -5   4   8     4008.34     4000.72    239.90 o 
  -4   4   8       56.14       68.29     46.25 o 
  -3   4   8     6412.50     6202.43    193.30 o 
  -2   4   8      155.76       64.86     13.77 o 
  -1   4   8     3386.75     3672.18    134.05 o 
   0   4   8     3794.28     3823.15    106.35 o 
   1   4   8    14626.30    15925.77    292.72 o 
   2   4   8     8988.58     9646.73    204.38 o 
   3   4   8     7500.54     7813.64    218.00 o 
   4   4   8       60.68       49.09     10.86 o 
   5   4   8     3578.36     3944.07    180.72 o 
   6   4   8      617.86      740.41    106.55 o 
   7   4   8      184.94      211.12     65.55 o 
   8   4   8     1907.24     1838.06    193.13 o 
   9   4   8       13.34       27.12     35.37 o 
  -8   5   8       28.42       10.38     50.53 o 
  -7   5   8     2752.28     2680.10    214.15 o 
  -6   5   8       78.69      129.49     56.55 o 
  -5   5   8     2048.60     2207.44    173.89 o 
  -4   5   8     7608.59     7190.48    191.39 o 
  -3   5   8      401.91      395.52     30.21 o 
  -2   5   8     2087.71     2107.76     77.98 o 
  -1   5   8    15645.26    16849.91    312.78 o 
   0   5   8     1454.38     1533.83     63.69 o 
   1   5   8    11097.13    12064.24    258.75 o 
   2   5   8     1569.02     1645.56    148.33 o 
   3   5   8     2931.60     2968.48     86.07 o 
   4   5   8     2498.56     2645.08    218.28 o 
   5   5   8      386.78      397.69     52.76 o 
   6   5   8     2900.04     2825.71    217.07 o 
   7   5   8     2130.64     1901.31    188.60 o 
   8   5   8      477.23      470.48    103.02 o 
   9   5   8      797.40      890.00    142.67 o 
  -8   6   8     1866.08     1811.43    188.44 o 
  -7   6   8       93.36       53.76     53.94 o 
  -6   6   8      929.29      872.10     58.04 o 
  -5   6   8     2013.71     2229.78    179.94 o 
  -4   6   8     4493.34     4440.23    304.96 o 
  -3   6   8     6595.37     6624.84    161.30 o 
  -2   6   8      341.77      296.80     29.81 o 
  -1   6   8     4443.43     4864.43    169.25 o 
   0   6   8    28543.89    31744.10    644.61 o 
   1   6   8     3545.69     3920.30    105.45 o 
   2   6   8     7821.21     7680.37    161.15 o 
   3   6   8     1006.25      999.08     70.45 o 
   4   6   8     1985.20     1960.11    113.30 o 
   5   6   8     4063.73     3790.33    246.82 o 
   6   6   8      516.87      528.00     99.71 o 
   7   6   8      965.15      897.53    132.22 o 
   8   6   8      503.02      718.63    128.40 o 
  -8   7   8      499.98      569.42    117.74 o 
  -7   7   8     2661.57     3003.88    238.12 o 
  -6   7   8      188.96      171.08     49.12 o 
  -5   7   8     4646.50     4505.29    123.15 o 
  -4   7   8     1701.28     1643.94     83.93 o 
  -3   7   8     1463.32     1342.96     56.98 o 
  -2   7   8     3891.34     4062.12    168.08 o 
  -1   7   8     5393.67     5644.65    126.28 o 
   0   7   8     6626.39     6742.96    159.74 o 
   1   7   8     3726.75     3611.07    102.02 o 
   2   7   8        1.09       -6.62     14.63 o 
   3   7   8     3789.32     3576.04    113.10 o 
   4   7   8     1733.40     1519.17    145.96 o 
   5   7   8      200.52      155.72     61.20 o 
   6   7   8     4260.83     3871.64    270.10 o 
   7   7   8      563.51      677.52    121.18 o 
   8   7   8      174.14      269.31     79.95 o 
  -8   8   8       66.76       19.69     53.15 o 
  -7   8   8      543.84      463.01    102.83 o 
  -6   8   8     2602.86     2518.74    123.63 o 
  -5   8   8      131.16      161.12     25.35 o 
  -4   8   8     7567.07     7368.79    222.92 o 
  -3   8   8     2038.08     2103.49    110.17 o 
  -2   8   8      366.46      320.18     28.99 o 
  -1   8   8     5094.99     5050.05    109.37 o 
   0   8   8     1540.44     1543.44     58.28 o 
   1   8   8      642.66      573.10     38.19 o 
   2   8   8     2041.33     2049.39     92.43 o 
   3   8   8     2167.02     2223.21     60.47 o 
   4   8   8     2009.34     1860.41    167.24 o 
   5   8   8     3847.57     4000.06    267.90 o 
   6   8   8      258.53      212.65     72.69 o 
   7   8   8     3159.52     3186.67    264.93 o 
   8   8   8     1041.68     1354.41    182.20 o 
  -7   9   8      421.00      411.82     98.03 o 
  -6   9   8      825.90      766.84     71.32 o 
  -5   9   8     3545.31     3512.43    118.98 o 
  -4   9   8     1718.36     1651.73     76.71 o 
  -3   9   8     1466.53     1268.69    107.10 o 
  -2   9   8     3709.86     3678.98    105.68 o 
  -1   9   8        2.29        4.58     14.46 o 
   0   9   8     6428.15     6433.58    128.71 o 
   1   9   8     3483.75     3489.39    152.62 o 
   2   9   8      416.00      407.80     30.92 o 
   3   9   8     4077.26     3991.69    100.40 o 
   4   9   8     1272.66     1098.62    130.45 o 
   5   9   8     3005.28     2928.43    230.77 o 
   6   9   8     1829.18     1941.30    195.99 o 
   7   9   8      334.31      521.64    109.49 o 
   8   9   8     1271.13     1379.97    182.81 o 
  -7  10   8      491.30      592.65    117.75 o 
  -6  10   8      645.07      710.59     73.06 o 
  -5  10   8      230.03      190.18     31.52 o 
  -4  10   8     9190.79     8550.21    214.37 o 
  -3  10   8     1895.43     1837.43     85.90 o 
  -2  10   8     2159.47     2236.49     94.16 o 
  -1  10   8     4215.02     4197.46    103.28 o 
   0  10   8      168.18      177.30     20.55 o 
   1  10   8     1789.85     1886.49     62.28 o 
   2  10   8     5502.98     5577.34    142.15 o 
   3  10   8      412.56      396.85     36.70 o 
   4  10   8     5203.83     5374.48    314.19 o 
   5  10   8       26.25       49.17     44.76 o 
   6  10   8      944.94      890.05    135.02 o 
   7  10   8     2533.63     2666.17    248.29 o 
   8  10   8      409.73      410.84    105.58 o 
  -7  11   8      135.40       77.33     58.64 o 
  -6  11   8     1013.84      993.48    113.69 o 
  -5  11   8     1002.01      959.24     86.97 o 
  -4  11   8      753.58      679.86     60.83 o 
  -3  11   8      799.92      771.81     69.68 o 
  -2  11   8     4110.46     4226.50    121.63 o 
  -1  11   8     1172.61     1188.20     53.22 o 
   0  11   8     8792.91     9007.34    170.87 o 
   1  11   8      454.24      406.14     38.13 o 
   2  11   8     1683.27     1756.33     73.79 o 
   3  11   8     2881.41     2745.84    113.06 o 
   4  11   8      153.93      150.56     30.59 o 
   5  11   8     2321.26     2238.39    207.85 o 
   6  11   8      326.99      355.83     92.38 o 
   7  11   8       29.87       96.64     57.24 o 
  -6  12   8      213.17      206.46     47.89 o 
  -5  12   8     1866.31     1912.05    126.23 o 
  -4  12   8     2904.83     3016.34    155.80 o 
  -3  12   8       39.33      -31.48     50.72 o 
  -2  12   8     1225.59     1255.14     94.19 o 
  -1  12   8     1230.46     1207.87     88.86 o 
   0  12   8     2572.95     2635.87    105.49 o 
   1  12   8     5425.17     5701.18    268.74 o 
   2  12   8      304.48      291.34     32.77 o 
   3  12   8     1939.14     1881.86    110.38 o 
   4  12   8     2336.82     2351.94    154.45 o 
   5  12   8       12.32       94.35     57.02 o 
   6  12   8     1191.76     1067.26    154.20 o 
   7  12   8      984.28      960.39    152.58 o 
  -6  13   8     2587.94     2837.78    162.77 o 
  -5  13   8      291.50      372.65     98.87 o 
  -4  13   8     1225.51     1323.44    106.24 o 
  -3  13   8     1899.97     2063.92    185.72 o 
  -2  13   8      768.32      590.60     83.87 o 
  -1  13   8     8095.84     8251.72    364.79 o 
   0  13   8      307.17      367.42     51.74 o 
   1  13   8      191.45      191.53     30.22 o 
   2  13   8     2984.78     2968.06    138.60 o 
   3  13   8     1250.72     1207.38     79.68 o 
   4  13   8     2685.37     2611.09    225.75 o 
   5  13   8     3852.05     3926.24    291.74 o 
   6  13   8      116.89       21.79     50.35 o 
   7  13   8      468.19      297.90     90.70 o 
  -6  14   8       70.02       44.46     38.33 o 
  -5  14   8     1045.96     1021.76     98.47 o 
  -4  14   8     1922.10     2032.33    136.66 o 
  -3  14   8     1591.15     1712.89    172.42 o 
  -2  14   8     4224.24     3980.28    322.01 o 
  -1  14   8     1253.65     1130.47     92.35 o 
   0  14   8     2668.45     2729.60    278.17 o 
   1  14   8     2068.55     2127.84    118.66 o 
   2  14   8      126.34      120.56     29.64 o 
   3  14   8     3352.60     3331.77    193.26 o 
   4  14   8      818.23     1068.79    145.05 o 
   5  14   8     1090.02     1089.94    154.25 o 
   6  14   8     2545.81     2848.34    263.23 o 
  -5  15   8        7.90       60.29     41.27 o 
  -4  15   8     2021.56     1938.76    136.64 o 
  -3  15   8     1182.43     1134.66    147.06 o 
  -2  15   8      652.41      671.19     77.17 o 
  -1  15   8     5269.19     5299.01    514.06 o 
   0  15   8      195.93      177.36     82.61 o 
   1  15   8      182.59      247.99     72.35 o 
   2  15   8     4024.82     3889.60    173.07 o 
   3  15   8      219.01      229.90     72.72 o 
   4  15   8     1780.11     1701.97    187.14 o 
   5  15   8      726.41      717.97    128.36 o 
   6  15   8      366.55      157.24     65.91 o 
  -5  16   8     1163.21     1221.25    114.06 o 
  -4  16   8        7.84      -45.26     66.12 o 
  -3  16   8     2444.82     2854.91    242.07 o 
  -2  16   8     1533.92     1535.95    116.33 o 
  -1  16   8      642.86      634.60    110.45 o 
   0  16   8     4842.64     4911.98    211.46 o 
   1  16   8       30.07       66.78     52.83 o 
   2  16   8     1085.22     1174.34    151.20 o 
   3  16   8     1017.03      948.43    139.73 o 
   4  16   8      188.18      126.59     67.35 o 
   5  16   8      517.95      410.58    104.88 o 
  -4  17   8     1892.05     2118.45    222.05 o 
  -3  17   8       45.67      -10.87     55.47 o 
  -2  17   8     1111.92     1018.05    113.47 o 
  -1  17   8      628.85      652.33     78.00 o 
   0  17   8      173.22       71.49     51.28 o 
   1  17   8     5953.23     6042.99    356.64 o 
   2  17   8     3608.77     3391.26    264.40 o 
   3  17   8       77.35      109.76     59.29 o 
   4  17   8     1014.03     1146.04    163.65 o 
   5  17   8      272.26      165.66     73.99 o 
  -3  18   8     2013.36     2383.78    234.40 o 
  -2  18   8      342.95      344.56     60.23 o 
  -1  18   8      365.64      412.51     87.11 o 
   0  18   8     2152.53     2198.40    201.26 o 
   1  18   8       11.57      -45.53     45.53 o 
   2  18   8     1192.29     1221.48    161.05 o 
   3  18   8     2585.27     2352.10    229.01 o 
   4  18   8      381.61      491.11    113.90 o 
  -2  19   8     1266.49     1353.40    153.39 o 
  -1  19   8      462.89      343.49     86.12 o 
   0  19   8      708.84      616.95    110.74 o 
   1  19   8     2001.18     2014.61    201.15 o 
   2  19   8       36.25        2.60     47.28 o 
  -1 -15   9     2162.60     2529.53    232.62 o 
   0 -15   9       39.99      -70.00     70.00 o 
   1 -15   9     1010.10      973.79    155.12 o 
   2 -15   9     1751.59     1806.82    210.93 o 
  -3 -14   9     1384.32     1420.71    157.54 o 
  -2 -14   9        9.25       22.22     37.67 o 
  -1 -14   9     2424.62     2341.64    136.90 o 
   0 -14   9     1788.15     2004.62    207.60 o 
   1 -14   9       11.22      -38.74     64.72 o 
   2 -14   9     2258.13     2208.24    230.90 o 
   3 -14   9     1004.92     1136.00    165.54 o 
  -4 -13   9     1298.98     1305.12    137.10 o 
  -3 -13   9      213.68      129.76     38.77 o 
  -2 -13   9      867.43      953.22     87.98 o 
  -1 -13   9      697.00      723.85     75.21 o 
   0 -13   9      761.08      683.87     67.44 o 
   1 -13   9     3020.65     3375.30    269.52 o 
   2 -13   9      315.94      410.05    103.43 o 
   3 -13   9      778.77      824.77    137.70 o 
   4 -13   9     1416.75     1618.77    190.10 o 
  -4 -12   9      582.30      566.42     74.22 o 
  -3 -12   9     1910.53     1902.89    227.92 o 
  -2 -12   9      478.47      502.05     65.55 o 
  -1 -12   9      791.29      707.27     71.77 o 
   0 -12   9     3691.94     4074.15    169.86 o 
   1 -12   9      664.05      591.51    123.03 o 
   2 -12   9     2893.25     3109.22    251.30 o 
   3 -12   9      832.90      935.92    140.08 o 
   4 -12   9      338.38      405.44     98.76 o 
   5 -12   9     2941.46     3483.15    276.54 o 
  -5 -11   9     2157.82     2073.35    142.92 o 
  -4 -11   9     1068.81     1213.12    167.34 o 
  -3 -11   9      502.32      449.57    133.80 o 
  -2 -11   9     1284.20     1313.95    144.09 o 
  -1 -11   9     1295.71     1323.70     93.35 o 
   0 -11   9     6790.98     6675.94    224.75 o 
   1 -11   9      626.17      604.68     52.17 o 
   2 -11   9       52.91      -28.47     64.51 o 
   3 -11   9      907.85      772.61    121.40 o 
   4 -11   9      581.26      701.24    123.62 o 
   5 -11   9      754.32      932.38    136.74 o 
   6 -11   9     2196.33     2529.67    233.37 o 
  -6 -10   9      291.74      279.80     60.83 o 
  -5 -10   9      150.40       56.75     66.71 o 
  -4 -10   9     1962.88     2071.75    132.67 o 
  -3 -10   9     1609.57     1671.15    109.49 o 
  -2 -10   9      708.08      646.28     68.12 o 
  -1 -10   9     4309.78     4150.14    237.49 o 
   0 -10   9      133.98       55.70     25.80 o 
   1 -10   9     4638.49     4451.15    267.72 o 
   2 -10   9      877.23      799.59    117.86 o 
   3 -10   9       20.33      -63.41     63.41 o 
   4 -10   9      968.72      826.08    125.58 o 
   5 -10   9     1345.71     1407.90    165.65 o 
   6 -10   9      181.99      214.06     78.34 o 
  -6  -9   9     1215.65     1076.94    101.69 o 
  -5  -9   9     1125.38     1161.58    188.36 o 
  -4  -9   9        4.36      -35.99     35.99 o 
  -3  -9   9     1577.46     1662.79     82.18 o 
  -2  -9   9     2152.60     2173.29     94.96 o 
  -1  -9   9       13.94       -6.50     24.53 o 
   0  -9   9     1087.79     1030.77     72.39 o 
   1  -9   9      788.77      773.18     62.35 o 
   2  -9   9       20.92      -33.04     53.33 o 
   3  -9   9     3549.33     3287.77    230.43 o 
   4  -9   9       41.34      -54.38     54.38 o 
   5  -9   9     2178.38     2347.24    204.83 o 
   6  -9   9      760.19      635.13    117.96 o 
   7  -9   9        2.37       83.20     68.40 o 
  -6  -8   9      246.08      310.29     58.51 o 
  -5  -8   9     1232.15     1177.32     99.94 o 
  -4  -8   9     2331.41     2269.40     98.62 o 
  -3  -8   9      326.55      327.65     35.71 o 
  -2  -8   9     3115.21     3082.46    110.64 o 
  -1  -8   9     2653.48     2608.77     99.10 o 
   0  -8   9     1049.39      991.55     68.26 o 
   1  -8   9     3903.09     4045.52    297.74 o 
   2  -8   9     1740.96     1679.77     48.10 o 
   3  -8   9      444.91      367.59     81.90 o 
   4  -8   9     6580.70     6476.78    340.45 o 
   5  -8   9       97.13       70.16     48.46 o 
   6  -8   9      915.91      645.35    107.28 o 
   7  -8   9      693.24      771.99    124.79 o 
  -7  -7   9        5.07       -0.96     33.69 o 
  -6  -7   9     1576.59     1666.11    120.08 o 
  -5  -7   9     1177.46     1077.98     93.14 o 
  -4  -7   9      744.42      700.68     50.72 o 
  -3  -7   9     4914.04     4819.86    140.01 o 
  -2  -7   9        4.18        7.95     14.56 o 
  -1  -7   9     1133.46     1141.67     76.54 o 
   0  -7   9     2845.76     2821.29    153.17 o 
   1  -7   9      856.18      871.02    102.59 o 
   2  -7   9    11227.91    10802.13    229.03 o 
   3  -7   9      352.65      407.23     79.24 o 
   4  -7   9     3021.32     2923.29    208.06 o 
   5  -7   9     4007.40     3855.46    252.56 o 
   6  -7   9      197.41      193.64     70.51 o 
   7  -7   9     1806.38     2277.45    210.94 o 
  -7  -6   9     1626.53     1768.87    166.72 o 
  -6  -6   9        0.90      -34.40     34.40 o 
  -5  -6   9     3844.89     3771.38    241.59 o 
  -4  -6   9     1493.50     1378.27     76.65 o 
  -3  -6   9     1320.73     1320.87     62.53 o 
  -2  -6   9     3022.54     3210.13    337.63 o 
  -1  -6   9      427.51      404.75     43.98 o 
   0  -6   9     2274.67     2244.59    121.21 o 
   1  -6   9    12477.46    12675.99    259.68 o 
   2  -6   9        0.33       17.22     14.33 o 
   3  -6   9     5695.98     5425.97    281.11 o 
   4  -6   9      902.91      837.71    108.27 o 
   5  -6   9     1347.45     1417.78    144.79 o 
   6  -6   9     1294.47     1270.38    146.37 o 
   7  -6   9      380.80      427.70     94.57 o 
   8  -6   9      843.32      839.27    128.73 o 
  -7  -5   9       11.84        6.23     34.06 o 
  -6  -5   9     4395.63     4563.95    202.16 o 
  -5  -5   9      304.35      419.64     82.68 o 
  -4  -5   9     3018.31     2904.01    110.09 o 
  -3  -5   9     3638.09     3638.23    105.46 o 
  -2  -5   9      418.43      397.50     38.56 o 
  -1  -5   9     3816.91     3875.51    234.45 o 
   0  -5   9     1084.46     1093.69     69.33 o 
   1  -5   9     3899.69     4071.07    136.84 o 
   2  -5   9    11922.45    11314.85    326.87 o 
   3  -5   9      136.51      135.03     16.28 o 
   4  -5   9      283.93      221.82     61.79 o 
   5  -5   9     5543.55     5883.85    312.40 o 
   6  -5   9       87.51       -0.26     51.76 o 
   7  -5   9     2462.39     2853.91    228.58 o 
   8  -5   9     2031.95     2153.16    206.37 o 
  -7  -4   9     1936.55     1892.19    130.21 o 
  -6  -4   9     2399.15     2089.48    177.26 o 
  -5  -4   9     5045.89     4716.34    267.93 o 
  -4  -4   9     2066.06     2069.48     80.50 o 
  -3  -4   9     1409.57     1256.76     51.91 o 
  -2  -4   9     7558.99     7579.21    258.76 o 
  -1  -4   9       43.00       37.13     15.94 o 
   0  -4   9     4351.17     4585.31    212.76 o 
   1  -4   9     2467.57     2569.55    188.36 o 
   2  -4   9     1711.84     1900.66     82.15 o 
   3  -4   9     2713.67     2687.23     95.65 o 
   4  -4   9      224.13      216.97     21.07 o 
   5  -4   9     2525.19     2475.92     91.94 o 
   6  -4   9     4495.46     4422.45    146.40 o 
   7  -4   9       12.19       27.13     48.71 o 
   8  -4   9     2219.47     2379.28    217.51 o 
  -8  -3   9       88.86      103.24     80.57 o 
  -7  -3   9      828.07      999.39    124.49 o 
  -6  -3   9      632.19      662.94     98.69 o 
  -5  -3   9     1536.62     1843.69    156.67 o 
  -4  -3   9     3918.33     4055.63    235.85 o 
  -3  -3   9     3015.78     2882.97    103.44 o 
  -2  -3   9     3877.32     4051.21    139.11 o 
  -1  -3   9    10729.71    11395.33    382.45 o 
   0  -3   9     1362.23     1686.48    111.87 o 
   1  -3   9     5010.43     5249.39    159.10 o 
   2  -3   9     1179.38     1066.96     60.98 o 
   3  -3   9     1488.16     1510.33     72.17 o 
   4  -3   9     3530.67     3586.65     85.39 o 
   5  -3   9     1764.81     1685.33     70.51 o 
   6  -3   9     4390.68     4605.82    135.91 o 
   7  -3   9     1084.50     1118.76     77.35 o 
   8  -3   9      165.70      298.09     83.29 o 
  -8  -2   9     1193.95     1326.96    112.33 o 
  -7  -2   9        0.44        3.72     39.18 o 
  -6  -2   9     2126.69     1976.99    171.52 o 
  -5  -2   9     1493.38     1617.05    147.33 o 
  -4  -2   9       99.25      118.44     47.72 o 
  -3  -2   9     3701.70     3614.63    212.70 o 
  -2  -2   9      613.94      635.05     44.66 o 
  -1  -2   9     3357.34     3788.00    128.97 o 
   0  -2   9     5548.09     5685.97    165.77 o 
   1  -2   9     1958.74     1884.82    106.21 o 
   2  -2   9     4142.41     4303.86    140.14 o 
   3  -2   9     3243.71     3021.63     87.94 o 
   4  -2   9       44.99       47.65     14.03 o 
   5  -2   9     5426.84     5255.50    119.13 o 
   6  -2   9      498.84      477.14     40.33 o 
   7  -2   9     1874.08     2031.91    159.57 o 
   8  -2   9       69.42      277.35     86.32 o 
  -8  -1   9      924.41     1184.98    143.78 o 
  -7  -1   9     3773.91     3730.19    252.45 o 
  -6  -1   9     2318.90     2458.50    191.59 o 
  -5  -1   9     2005.20     1914.10    160.92 o 
  -4  -1   9      790.31      903.04    104.26 o 
  -3  -1   9        0.53       16.72     32.38 o 
  -2  -1   9     6729.35     6929.51    249.18 o 
  -1  -1   9     2506.27     2576.33     97.35 o 
   0  -1   9     1182.65     1147.42     62.57 o 
   1  -1   9     4094.51     3862.95    129.08 o 
   2  -1   9     3361.63     3636.37    101.11 o 
   3  -1   9     8114.41     8291.50    180.77 o 
   4  -1   9     5251.76     5315.93    135.40 o 
   5  -1   9      483.36      467.31     32.36 o 
   6  -1   9     1965.29     1883.76     82.22 o 
   7  -1   9     1068.58     1087.47    138.91 o 
   8  -1   9      573.52      662.26     70.54 o 
  -8   0   9     1544.65     1585.53    167.98 o 
  -7   0   9       65.67       56.38     39.79 o 
  -6   0   9     3891.79     3989.68    251.00 o 
  -5   0   9      316.58      295.68     72.77 o 
  -4   0   9      373.82      306.10     66.06 o 
  -3   0   9     5737.52     6012.43    288.59 o 
  -2   0   9      469.92      458.86     31.18 o 
  -1   0   9     5470.49     5510.94    157.24 o 
   0   0   9     2205.16     2230.59     75.93 o 
   1   0   9       89.28       84.94     31.03 o 
   2   0   9     3952.64     3977.51    130.63 o 
   3   0   9     1394.91     1350.03     70.07 o 
   4   0   9     3567.03     3554.71    193.76 o 
   5   0   9    13453.41    13316.74    311.03 o 
   6   0   9        0.77       -6.58     13.87 o 
   7   0   9     1672.59     1770.68    113.03 o 
   8   0   9     1308.12     1531.30    122.02 o 
  -8   1   9     1100.15     1205.45    149.98 o 
  -7   1   9     1603.85     1904.10    174.44 o 
  -6   1   9      234.44      227.64     68.64 o 
  -5   1   9      909.39     1004.46    116.25 o 
  -4   1   9      278.58      243.85     58.74 o 
  -3   1   9      251.58      254.38     56.85 o 
  -2   1   9    10377.82    10234.89    354.52 o 
  -1   1   9      848.03      856.64     62.38 o 
   0   1   9    11082.22    11601.00    292.06 o 
   1   1   9     7380.97     7634.67    170.97 o 
   2   1   9       64.74       78.07     23.05 o 
   3   1   9    11924.98    12218.16    303.82 o 
   4   1   9     1176.90     1086.52     68.51 o 
   5   1   9     1200.63     1119.83     84.04 o 
   6   1   9     4841.26     4873.58    133.42 o 
   7   1   9      466.16      461.02     81.48 o 
   8   1   9     1245.79     1356.30    154.26 o 
   9   1   9      646.09      737.85     85.91 o 
  -8   2   9      397.17      416.83     96.79 o 
  -7   2   9      935.81     1067.51    132.17 o 
  -6   2   9     2119.46     2269.90    186.06 o 
  -5   2   9       31.68       27.19     41.36 o 
  -4   2   9     4700.07     4835.56    262.40 o 
  -3   2   9     5736.75     5990.81    203.51 o 
  -2   2   9     1558.48     1773.81    135.33 o 
  -1   2   9     7120.94     7459.86    217.37 o 
   0   2   9     1446.98     1541.13     80.88 o 
   1   2   9     3334.69     3642.42    111.70 o 
   2   2   9     3433.24     3281.93     97.63 o 
   3   2   9      298.24      339.83     39.22 o 
   4   2   9     3688.75     3713.06    142.66 o 
   5   2   9     2665.30     2514.27     86.75 o 
   6   2   9      793.63      729.61     49.41 o 
   7   2   9     4171.40     3912.18    249.74 o 
   8   2   9      364.01      329.44     77.54 o 
   9   2   9      617.02      604.10    116.70 o 
  -8   3   9     1607.21     1664.69    174.28 o 
  -7   3   9      157.28      172.52     64.80 o 
  -6   3   9     1717.75     1742.18    163.79 o 
  -5   3   9     3826.71     3939.73    242.54 o 
  -4   3   9        3.66       -9.91     36.63 o 
  -3   3   9     2537.06     2619.75    176.03 o 
  -2   3   9     6227.71     6097.77    198.02 o 
  -1   3   9      312.58      301.18     37.95 o 
   0   3   9    22112.70    23337.50    418.16 o 
   1   3   9     5138.15     5383.76    136.68 o 
   2   3   9     2229.19     2272.52     90.90 o 
   3   3   9     1546.63     1548.89     62.87 o 
   4   3   9      153.22      113.60     18.25 o 
   5   3   9      294.04      327.02     51.46 o 
   6   3   9     3828.04     3624.30    115.93 o 
   7   3   9      481.85      330.95     77.26 o 
   8   3   9     2374.05     2227.82    204.83 o 
   9   3   9      580.73      466.96     96.07 o 
  -8   4   9      250.34      284.22     84.47 o 
  -7   4   9      927.40     1046.49    136.26 o 
  -6   4   9      394.59      463.19     85.41 o 
  -5   4   9      800.80      901.36    113.27 o 
  -4   4   9     7305.19     7591.54    351.80 o 
  -3   4   9      253.05      246.59     26.26 o 
  -2   4   9     4441.42     4573.47    119.72 o 
  -1   4   9     3174.89     3471.86    134.66 o 
   0   4   9     2839.00     3169.96     99.16 o 
   1   4   9    14735.52    15683.26    366.09 o 
   2   4   9     1938.56     2105.25     76.47 o 
   3   4   9     4285.99     4392.06    160.28 o 
   4   4   9     7006.18     6833.97    184.44 o 
   5   4   9      776.74      737.43     39.09 o 
   6   4   9     3038.98     3095.02    221.40 o 
   7   4   9     2368.23     2018.45    187.25 o 
   8   4   9       79.74      -40.15     40.15 o 
  -8   5   9      352.65      506.84    102.56 o 
  -7   5   9      295.33      298.52     80.74 o 
  -6   5   9     3444.39     3538.29    244.12 o 
  -5   5   9     1022.67     1131.05    129.10 o 
  -4   5   9     2798.33     2978.96    243.56 o 
  -3   5   9     5181.08     4916.72    114.37 o 
  -2   5   9      525.57      510.40     40.13 o 
  -1   5   9     1742.16     1835.79    110.27 o 
   0   5   9     4979.75     5384.92    138.70 o 
   1   5   9      592.89      708.18     41.40 o 
   2   5   9     6769.38     6933.60    210.47 o 
   3   5   9     2087.90     2097.11     94.31 o 
   4   5   9     2279.46     2179.59     91.54 o 
   5   5   9     7228.07     6849.90    344.97 o 
   6   5   9       52.46       36.19     34.77 o 
   7   5   9      822.93      774.02    118.30 o 
   8   5   9      605.48      664.72    118.35 o 
  -8   6   9      859.68      886.72    138.84 o 
  -7   6   9     2273.81     2302.92    204.77 o 
  -6   6   9        9.48      -49.06     49.06 o 
  -5   6   9     4406.47     4134.63    259.21 o 
  -4   6   9     2306.80     2236.55    120.23 o 
  -3   6   9     3477.35     3624.52    110.43 o 
  -2   6   9     3569.34     3588.57    121.62 o 
  -1   6   9     1963.58     2045.09     67.95 o 
   0   6   9     8906.78     9530.28    209.12 o 
   1   6   9     4317.71     4248.42    115.23 o 
   2   6   9     1258.36     1317.59     53.75 o 
   3   6   9     5876.83     6195.60    186.45 o 
   4   6   9     1979.56     1999.74    145.95 o 
   5   6   9      339.81      294.28     71.38 o 
   6   6   9     1742.43     1725.41    173.42 o 
   7   6   9     1195.15     1228.69    155.88 o 
   8   6   9      155.69      190.74     73.19 o 
  -8   7   9      865.00      819.62    134.80 o 
  -7   7   9      326.59      256.82     78.11 o 
  -6   7   9     6269.86     5831.86    333.57 o 
  -5   7   9      273.74      240.96     52.80 o 
  -4   7   9     5432.68     5167.39    167.29 o 
  -3   7   9      860.32      839.73     51.35 o 
  -2   7   9      427.94      374.05     43.07 o 
  -1   7   9     8360.37     8503.30    170.17 o 
   0   7   9     6824.96     7327.20    175.76 o 
   1   7   9     3245.57     3337.09    102.09 o 
   2   7   9     9456.20     9926.81    372.76 o 
   3   7   9      200.94      218.74     28.38 o 
   4   7   9     3194.88     3369.80    226.52 o 
   5   7   9     2724.50     2496.61    202.57 o 
   6   7   9       29.61       15.55     41.67 o 
   7   7   9     1452.86     1660.67    182.38 o 
   8   7   9     1703.26     1936.07    213.92 o 
  -7   8   9      542.89      678.65    119.56 o 
  -6   8   9     1058.64      935.88    131.28 o 
  -5   8   9     2994.97     3059.46    200.43 o 
  -4   8   9     2036.25     2027.08     99.84 o 
  -3   8   9     3497.73     3425.51    136.90 o 
  -2   8   9     5043.29     4927.11    124.78 o 
  -1   8   9        1.32       -2.92     14.92 o 
   0   8   9     7548.31     7954.74    162.61 o 
   1   8   9     2589.12     2505.76     86.44 o 
   2   8   9       44.32       44.29     15.19 o 
   3   8   9     4564.56     4381.73    138.74 o 
   4   8   9       81.35       76.39     48.63 o 
   5   8   9     1976.77     1915.71    184.75 o 
   6   8   9     2997.03     2759.52    231.85 o 
   7   8   9      148.15      186.09     72.85 o 
   8   8   9     1180.06     1473.60    187.71 o 
  -7   9   9     1697.43     1576.59    181.80 o 
  -6   9   9     1574.83     1501.12    165.50 o 
  -5   9   9     1930.52     1890.11    102.00 o 
  -4   9   9     4574.01     4345.51    164.65 o 
  -3   9   9      522.91      461.71     50.30 o 
  -2   9   9      325.70      299.99     35.67 o 
  -1   9   9     3438.72     3469.47     91.18 o 
   0   9   9      549.40      530.61     32.76 o 
   1   9   9     1249.92     1296.26     62.46 o 
   2   9   9       92.69       56.05     15.09 o 
   3   9   9      304.22      316.86     23.92 o 
   4   9   9     3925.95     3708.28    252.06 o 
   5   9   9      380.01      349.41     82.85 o 
   6   9   9      912.33      805.88    128.70 o 
   7   9   9     2383.02     2074.69    214.19 o 
   8   9   9       23.81       12.12     43.85 o 
  -7  10   9        5.89      104.36     66.77 o 
  -6  10   9     1762.13     1580.30    173.43 o 
  -5  10   9     1254.15     1264.47     87.17 o 
  -4  10   9     2495.14     2252.33    117.42 o 
  -3  10   9     7236.75     7224.63    235.19 o 
  -2  10   9     1923.09     1894.40    106.46 o 
  -1  10   9      806.80      812.97     49.93 o 
   0  10   9     3935.44     4038.12    100.50 o 
   1  10   9       38.49       34.32     13.66 o 
   2  10   9      647.79      624.03     41.61 o 
   3  10   9     7677.96     7644.15    169.53 o 
   4  10   9      692.77      722.00    110.72 o 
   5  10   9     2189.23     2221.05    204.07 o 
   6  10   9     1324.45     1166.07    157.33 o 
   7  10   9      423.38      261.11     87.12 o 
   8  10   9     1623.80     1631.28    205.60 o 
  -7  11   9     2082.95     2177.61    222.58 o 
  -6  11   9       21.18      -44.40     57.71 o 
  -5  11   9     1289.23     1475.88    163.29 o 
  -4  11   9     1440.56     1496.38    148.88 o 
  -3  11   9     1670.26     1623.75    102.00 o 
  -2  11   9     3749.67     3860.09    200.71 o 
  -1  11   9     6786.89     6594.71    184.53 o 
   0  11   9     6412.35     6642.58    240.37 o 
   1  11   9     3939.01     3892.62    166.25 o 
   2  11   9     1046.89     1030.06     56.26 o 
   3  11   9     2751.63     2665.40    131.33 o 
   4  11   9     6657.90     6602.99    369.63 o 
   5  11   9      207.32      212.01     71.49 o 
   6  11   9     2023.58     2396.25    228.75 o 
   7  11   9      755.23      745.87    131.48 o 
  -6  12   9     1181.06     1030.21    146.69 o 
  -5  12   9      322.81      275.66     84.31 o 
  -4  12   9      483.75      372.82     93.41 o 
  -3  12   9     5249.17     5051.90    294.75 o 
  -2  12   9     1954.48     2077.33    171.50 o 
  -1  12   9     1171.07     1327.78     94.65 o 
   0  12   9      420.63      392.15     56.79 o 
   1  12   9      481.30      505.73     44.01 o 
   2  12   9     8403.05     8647.58    264.05 o 
   3  12   9     1776.62     1848.47     94.13 o 
   4  12   9     1882.28     1941.66     81.19 o 
   5  12   9     1821.66     1959.91    202.00 o 
   6  12   9        0.88      -21.33     41.07 o 
   7  12   9      340.43      457.63    106.89 o 
  -6  13   9       49.23       63.69     62.51 o 
  -5  13   9     2623.57     2475.86    224.22 o 
  -4  13   9     1999.81     1912.06    187.91 o 
  -3  13   9      529.02      326.93     84.50 o 
  -2  13   9     3962.15     3773.21    174.88 o 
  -1  13   9      581.49      583.66     67.04 o 
   0  13   9      458.26      556.85     63.69 o 
   1  13   9     1791.82     1946.93    128.56 o 
   2  13   9      234.49      214.12     29.95 o 
   3  13   9     5431.62     5486.17    191.10 o 
   4  13   9     1455.38     1359.26    166.49 o 
   5  13   9      972.93     1102.99    154.84 o 
   6  13   9      912.87      932.23    152.49 o 
   7  13   9     1107.02     1259.94    181.97 o 
  -6  14   9      611.66      534.06    125.83 o 
  -5  14   9        0.16      -17.10     68.61 o 
  -4  14   9     3030.16     2946.02    242.20 o 
  -3  14   9     3053.55     3076.47    237.16 o 
  -2  14   9      992.36      978.54    109.99 o 
  -1  14   9     2019.19     2103.30    217.30 o 
   0  14   9     3766.01     3647.66    233.97 o 
   1  14   9     3380.00     3406.62    127.69 o 
   2  14   9     3195.43     3468.25    156.81 o 
   3  14   9        5.42        0.03     15.40 o 
   4  14   9     3143.02     2981.48    249.81 o 
   5  14   9     1395.42     1421.35    179.37 o 
   6  14   9       87.39      266.73     81.60 o 
  -5  15   9     1977.05     2039.79    215.83 o 
  -4  15   9       82.69      -13.39     68.74 o 
  -3  15   9     2181.99     2289.89    210.62 o 
  -2  15   9     1267.59     1198.15    102.98 o 
  -1  15   9      312.41      217.45     50.67 o 
   0  15   9     5031.20     5104.81    213.81 o 
   1  15   9     2151.58     2206.64    317.89 o 
   2  15   9     1034.48     1021.20     84.28 o 
   3  15   9      883.43      658.85    119.58 o 
   4  15   9       13.44       31.42     49.15 o 
   5  15   9      777.00      731.44    133.56 o 
   6  15   9     1688.13     1722.00    206.20 o 
  -4  16   9     1455.44     1374.65    175.87 o 
  -3  16   9       34.87      -12.46     61.95 o 
  -2  16   9      868.29      806.17     84.20 o 
  -1  16   9     2017.80     2009.48    138.63 o 
   0  16   9      344.24      283.91     55.77 o 
   1  16   9     1429.79     1433.21    164.10 o 
   2  16   9      175.55       80.87     45.58 o 
   3  16   9      258.46      266.49     81.01 o 
   4  16   9      710.66      737.30    127.55 o 
   5  16   9      305.23      231.34     84.26 o 
  -4  17   9      132.57      206.88     76.91 o 
  -3  17   9      764.35      824.69    136.43 o 
  -2  17   9       30.71       20.75     53.88 o 
  -1  17   9      302.08      372.49     69.91 o 
   0  17   9     2139.47     2217.25    140.77 o 
   1  17   9      210.38      288.87     84.57 o 
   2  17   9     2677.52     2565.63    232.39 o 
   3  17   9      131.72      198.83     77.05 o 
   4  17   9        7.93      -37.02     54.02 o 
  -3  18   9      626.45      730.68    134.27 o 
  -2  18   9     1004.42     1003.19    225.84 o 
  -1  18   9      130.58      100.17     40.06 o 
   0  18   9     1373.09     1462.61    166.34 o 
   1  18   9     1585.55     1371.38    166.50 o 
   2  18   9      287.44      297.34     81.15 o 
   3  18   9     2515.97     2368.64    233.03 o 
   4  18   9     1163.38     1095.36    162.36 o 
  -1  19   9      879.27     1060.55    142.57 o 
   0  19   9      682.16      568.41    106.88 o 
   1  19   9      440.24      426.34     93.03 o 
   2  19   9     1162.26     1407.06    176.86 o 
  -2 -14  10     1608.17     1741.55    150.18 o 
  -1 -14  10      579.25      695.62    127.40 o 
   0 -14  10      280.08       63.95     65.09 o 
   1 -14  10     1218.37     1482.99    184.56 o 
   2 -14  10      170.32      302.60    100.53 o 
   3 -14  10     1098.28     1184.86    174.12 o 
  -3 -13  10      152.85      135.87     37.28 o 
  -2 -13  10      389.79      343.06     59.58 o 
  -1 -13  10     2015.66     2054.81    127.18 o 
   0 -13  10      918.15     1101.53    156.15 o 
   1 -13  10      903.96      691.24    127.05 o 
   2 -13  10      898.64      977.78    149.44 o 
   3 -13  10      210.94      438.18    105.93 o 
   4 -13  10      779.06      973.20    154.96 o 
  -4 -12  10      154.31      147.08     42.91 o 
  -3 -12  10      107.45       26.36     66.98 o 
  -2 -12  10      776.06      775.44     77.86 o 
  -1 -12  10      663.88      738.94     74.09 o 
   0 -12  10     2610.54     2351.35    125.54 o 
   1 -12  10      989.44     1313.55    162.96 o 
   2 -12  10      472.35      489.22    105.48 o 
   3 -12  10     1632.16     1582.50    183.16 o 
   4 -12  10      793.01      762.73    131.58 o 
   5 -12  10      427.89      467.43    107.72 o 
  -5 -11  10      128.03       38.84     40.19 o 
  -4 -11  10     1179.71     1155.09    104.12 o 
  -3 -11  10      415.48      438.14     93.17 o 
  -2 -11  10      186.85      123.83     36.41 o 
  -1 -11  10     5308.07     5392.24    247.98 o 
   0 -11  10      488.08      508.06     93.73 o 
   1 -11  10     2246.80     2237.92    106.28 o 
   2 -11  10     1875.08     1839.64    185.00 o 
   3 -11  10       38.10       -5.36     62.70 o 
   4 -11  10     2140.07     2086.82    205.11 o 
   5 -11  10     1332.53     1340.20    172.57 o 
  -5 -10  10     1641.19     1713.81    128.28 o 
  -4 -10  10       64.58        8.55     29.67 o 
  -3 -10  10      478.66      448.30     88.39 o 
  -2 -10  10      852.36      876.74     78.04 o 
  -1 -10  10      672.54      556.65     60.12 o 
   0 -10  10     4649.35     4683.05    177.13 o 
   1 -10  10        8.00       18.79     21.93 o 
   2 -10  10     1124.24     1114.69    138.20 o 
   3 -10  10     3203.07     3133.87    236.80 o 
   4 -10  10       44.15       30.72     43.43 o 
   5 -10  10     1312.94     1221.57    158.73 o 
   6 -10  10      761.21      989.00    148.24 o 
  -6  -9  10       23.35       43.20     66.75 o 
  -5  -9  10      894.21      805.44    119.65 o 
  -4  -9  10     1217.40     1184.90    115.00 o 
  -3  -9  10      301.50      245.52     44.06 o 
  -2  -9  10     3016.51     3010.14    270.09 o 
  -1  -9  10     2454.61     2402.55    122.03 o 
   0  -9  10     1341.39     1329.89     83.96 o 
   1  -9  10     6951.82     6797.92    284.02 o 
   2  -9  10     1673.06     1427.31    101.62 o 
   3  -9  10      754.91      723.65    112.08 o 
   4  -9  10     2293.56     2152.26    192.85 o 
   5  -9  10      408.18      272.05     82.42 o 
   6  -9  10      399.70      401.54    104.46 o 
  -6  -8  10     2550.31     2439.23    153.49 o 
  -5  -8  10      351.65      261.31     54.79 o 
  -4  -8  10      759.94      710.61     78.01 o 
  -3  -8  10     2230.86     2250.78     83.81 o 
  -2  -8  10       25.26       61.90     26.58 o 
  -1  -8  10     5420.76     5090.26    151.04 o 
   0  -8  10     8998.95     9214.76    469.02 o 
   1  -8  10      148.13      140.90     20.85 o 
   2  -8  10      643.62      690.65     40.63 o 
   3  -8  10     5486.73     5221.42    297.13 o 
   4  -8  10     1271.72     1242.41    142.71 o 
   5  -8  10     3040.91     3012.61    232.27 o 
   6  -8  10      530.59      444.53     95.40 o 
   7  -8  10      737.70      728.92    126.32 o 
  -6  -7  10       78.56       90.35     37.64 o 
  -5  -7  10     1759.16     1649.00    124.30 o 
  -4  -7  10     1993.92     1827.51    119.53 o 
  -3  -7  10     1511.21     1504.23     72.83 o 
  -2  -7  10     5749.45     5818.34    193.42 o 
  -1  -7  10     1279.55     1373.80     86.07 o 
   0  -7  10     1084.06     1185.83     82.38 o 
   1  -7  10     9972.42     9610.14    262.19 o 
   2  -7  10     3911.42     3903.04     96.49 o 
   3  -7  10     1037.11     1016.38    120.31 o 
   4  -7  10     1693.03     1703.80    160.59 o 
   5  -7  10      734.44      802.74    115.31 o 
   6  -7  10     2738.71     2601.75    219.04 o 
   7  -7  10      222.16      266.53     80.43 o 
  -7  -6  10      510.23      465.03     80.43 o 
  -6  -6  10     2432.23     2436.94    148.05 o 
  -5  -6  10      890.64      789.58    113.08 o 
  -4  -6  10     1561.04     1528.81     82.16 o 
  -3  -6  10     2202.27     2260.46     87.92 o 
  -2  -6  10     1325.05     1337.89     77.81 o 
  -1  -6  10     6937.39     6985.71    214.41 o 
   0  -6  10     2282.15     2292.70    110.76 o 
   1  -6  10      176.08      168.87     30.43 o 
   2  -6  10     4126.46     3935.99    138.65 o 
   3  -6  10        7.12       11.13     34.71 o 
   4  -6  10    10082.58    10010.33    437.70 o 
   5  -6  10      477.08      520.66     93.90 o 
   6  -6  10        1.29      -26.39     37.05 o 
   7  -6  10     3203.74     3241.56    252.82 o 
  -7  -5  10      390.49      312.77     57.92 o 
  -6  -5  10      581.99      516.91     93.61 o 
  -5  -5  10     4145.22     4218.43    262.44 o 
  -4  -5  10     2214.67     2307.97     95.57 o 
  -3  -5  10     2401.40     2521.90     94.49 o 
  -2  -5  10     5631.98     5402.78    145.12 o 
  -1  -5  10      349.83      344.52     38.53 o 
   0  -5  10     3070.37     3050.12    177.60 o 
   1  -5  10     6645.64     6630.03    196.80 o 
   2  -5  10     1570.07     1582.30     77.46 o 
   3  -5  10     2749.49     2537.76    283.25 o 
   4  -5  10      131.59       99.03     49.58 o 
   5  -5  10     3478.76     3606.36    240.73 o 
   6  -5  10      865.06      942.10    127.28 o 
   7  -5  10       14.18       16.31     52.29 o 
   8  -5  10     1069.71     1516.83    177.44 o 
  -7  -4  10     1778.18     1881.60    132.96 o 
  -6  -4  10      659.66      679.45    105.84 o 
  -5  -4  10      452.33      330.03     78.60 o 
  -4  -4  10     3915.39     4013.90    246.60 o 
  -3  -4  10     2268.27     2224.87     98.95 o 
  -2  -4  10     5762.37     5896.44    314.63 o 
  -1  -4  10     1173.23     1058.00     90.79 o 
   0  -4  10        0.43       17.62     28.71 o 
   1  -4  10     4699.51     4869.87    162.56 o 
   2  -4  10     2411.81     2334.82     98.29 o 
   3  -4  10      146.33      143.25     23.60 o 
   4  -4  10     2565.37     2613.33    110.14 o 
   5  -4  10     2236.46     1766.90    160.78 o 
   6  -4  10      173.84      216.32     68.78 o 
   7  -4  10     4419.11     4302.01    288.64 o 
   8  -4  10      112.73       47.07     52.42 o 
  -7  -3  10       15.76       76.59     52.04 o 
  -6  -3  10     1596.28     1568.98    157.50 o 
  -5  -3  10     1163.76     1013.81    122.77 o 
  -4  -3  10      167.09      181.91     58.38 o 
  -3  -3  10     5082.40     4833.77    254.84 o 
  -2  -3  10      976.72     1010.29     66.39 o 
  -1  -3  10       78.14       55.41     26.49 o 
   0  -3  10     3472.76     3498.90    126.97 o 
   1  -3  10      296.45      310.87     52.21 o 
   2  -3  10     1894.43     1879.99     88.27 o 
   3  -3  10      269.82      307.16     34.69 o 
   4  -3  10       15.21       15.56     16.34 o 
   5  -3  10     4752.58     4877.95    110.58 o 
   6  -3  10      594.66      646.91     53.97 o 
   7  -3  10      259.94      223.30     71.72 o 
   8  -3  10     2973.57     3413.39    264.40 o 
  -7  -2  10       30.59      -18.36     34.19 o 
  -6  -2  10       15.30      -57.94     57.94 o 
  -5  -2  10     2959.22     2879.78    207.59 o 
  -4  -2  10     1134.38     1192.42    126.57 o 
  -3  -2  10       59.54       54.98     12.97 o 
  -2  -2  10     4843.29     4781.73    157.11 o 
  -1  -2  10     2754.52     2681.17    107.60 o 
   0  -2  10     1503.15     1429.40     74.50 o 
   1  -2  10    16930.76    17444.11    399.73 o 
   2  -2  10      309.35      258.73     33.83 o 
   3  -2  10     1763.67     1883.40     90.07 o 
   4  -2  10     2982.55     2779.82     88.04 o 
   5  -2  10       78.98       78.92     15.23 o 
   6  -2  10     3698.23     3604.39    132.32 o 
   7  -2  10      209.33      242.78     41.68 o 
   8  -2  10      234.15      240.51     87.72 o 
  -7  -1  10      473.47      396.68     88.95 o 
  -6  -1  10     3697.79     3896.23    253.77 o 
  -5  -1  10        9.31      -13.40     47.68 o 
  -4  -1  10     1809.37     1829.99    156.85 o 
  -3  -1  10     2077.66     2047.85    159.68 o 
  -2  -1  10        0.18       23.35     19.58 o 
  -1  -1  10     5612.61     5878.86    173.89 o 
   0  -1  10     2152.56     2101.72     77.74 o 
   1  -1  10     1293.74     1316.50     72.68 o 
   2  -1  10     6668.32     7006.65    203.94 o 
   3  -1  10     1733.08     1609.20     66.08 o 
   4  -1  10     2565.47     2559.46     88.04 o 
   5  -1  10     8780.78     8645.56    173.88 o 
   6  -1  10       10.20       23.05     14.54 o 
   7  -1  10      982.70      991.89     81.27 o 
   8  -1  10      661.02      622.82    116.38 o 
  -8   0  10      958.32     1145.60    144.89 o 
  -7   0  10     1193.21     1166.77    140.48 o 
  -6   0  10      693.27      731.55    110.88 o 
  -5   0  10    10170.45    10404.86    451.60 o 
  -4   0  10     1899.04     2039.04    166.93 o 
  -3   0  10      262.88      309.37     67.15 o 
  -2   0  10    11521.01    11614.92    275.48 o 
  -1   0  10       98.51      137.80     28.43 o 
   0   0  10     4843.23     5217.15    138.60 o 
   1   0  10     3923.91     3962.34    196.79 o 
   2   0  10       22.39       23.95     15.97 o 
   3   0  10     3368.99     3073.69    116.57 o 
   4   0  10     3456.20     3489.59    128.64 o 
   5   0  10     1552.39     1515.70     67.18 o 
   6   0  10     5005.54     4921.57    148.72 o 
   7   0  10      144.19      163.88     37.14 o 
   8   0  10       20.73      -41.77     47.25 o 
  -8   1  10      260.04      323.67     86.96 o 
  -7   1  10     1211.51     1321.26    148.72 o 
  -6   1  10     4469.31     4964.90    295.35 o 
  -5   1  10       45.51       16.80     43.89 o 
  -4   1  10     2408.85     2370.10    179.25 o 
  -3   1  10     4038.05     4007.42    231.31 o 
  -2   1  10     1209.32     1267.40     75.66 o 
  -1   1  10    10303.18    10174.43    212.40 o 
   0   1  10      120.26      105.18     29.04 o 
   1   1  10     2957.81     2893.97    116.37 o 
   2   1  10     1517.93     1627.62     83.03 o 
   3   1  10       63.83       73.36     20.62 o 
   4   1  10     6645.89     6072.84    191.23 o 
   5   1  10     4412.07     4413.58    126.34 o 
   6   1  10     1209.16     1106.63     57.71 o 
   7   1  10     3532.25     3391.70    219.60 o 
   8   1  10      957.59      937.51     88.66 o 
  -8   2  10     2222.88     2214.94    206.08 o 
  -7   2  10      366.42      356.76     88.87 o 
  -6   2  10     1661.40     1830.42    172.00 o 
  -5   2  10     3105.11     3211.62    221.98 o 
  -4   2  10       38.65       62.60     42.45 o 
  -3   2  10      284.30      275.53     65.00 o 
  -2   2  10     7588.96     7851.68    239.83 o 
  -1   2  10      551.09      657.25     57.55 o 
   0   2  10    12373.58    13157.80    329.88 o 
   1   2  10     2329.33     2254.08     82.60 o 
   2   2  10     2519.89     2662.83     89.54 o 
   3   2  10     9453.73    10147.89    274.43 o 
   4   2  10        3.10        1.98     19.31 o 
   5   2  10     2874.64     2875.13     97.55 o 
   6   2  10     3485.10     3528.65    109.10 o 
   7   2  10      184.82      236.02     64.77 o 
   8   2  10     1393.49     1350.10    148.12 o 
  -8   3  10      228.82      227.85     75.98 o 
  -7   3  10     1160.57     1130.74    141.75 o 
  -6   3  10      876.76     1035.08    129.12 o 
  -5   3  10     3168.67     2994.64    215.45 o 
  -4   3  10     3886.89     4062.75    244.73 o 
  -3   3  10     2273.42     2340.99    172.16 o 
  -2   3  10     4434.21     4449.92    167.88 o 
  -1   3  10     4463.05     4563.35    163.81 o 
   0   3  10     2801.76     3183.07    127.63 o 
   1   3  10    13671.12    14573.98    289.39 o 
   2   3  10     8187.64     8699.68    195.44 o 
   3   3  10     2714.85     2684.26     90.37 o 
   4   3  10     6109.93     6167.71    153.45 o 
   5   3  10     1014.44      937.16     42.58 o 
   6   3  10     2147.59     2091.40     68.26 o 
   7   3  10     1522.92     1821.68    171.21 o 
   8   3  10        0.23      -39.91     39.91 o 
  -8   4  10     1201.56     1129.47    153.10 o 
  -7   4  10       37.68      -42.85     42.85 o 
  -6   4  10     1412.71     1447.18    156.14 o 
  -5   4  10     2008.12     2128.58    180.94 o 
  -4   4  10      813.51      824.74    106.56 o 
  -3   4  10     7454.23     6902.28    754.77 o 
  -2   4  10     1644.01     1751.82     91.77 o 
  -1   4  10    15577.28    16930.75    335.10 o 
   0   4  10     2398.18     2361.09     86.87 o 
   1   4  10        6.86        9.87     15.94 o 
   2   4  10    13925.86    14233.87    379.08 o 
   3   4  10     7107.21     7453.74    192.30 o 
   4   4  10     1566.26     1538.15     63.33 o 
   5   4  10      491.22      461.74     27.87 o 
   6   4  10      175.66      123.40     52.07 o 
   7   4  10      556.50      484.84     91.03 o 
   8   4  10      735.06      786.25    117.51 o 
  -8   5  10      244.38      215.54     75.34 o 
  -7   5  10      725.56      753.20    120.40 o 
  -6   5  10        1.35      118.06     63.37 o 
  -5   5  10     3589.20     3638.67    243.35 o 
  -4   5  10     1147.27      939.00    148.48 o 
  -3   5  10      185.91      212.87     26.18 o 
  -2   5  10     7859.73     8188.88    165.74 o 
  -1   5  10      303.87      470.08     40.22 o 
   0   5  10     2332.75     2351.79     87.09 o 
   1   5  10    15401.80    16608.29    317.68 o 
   2   5  10        0.77       16.36     17.55 o 
   3   5  10     8274.60     8537.52    193.76 o 
   4   5  10     1702.16     1651.14     81.92 o 
   5   5  10       46.71        5.94     38.50 o 
   6   5  10      599.01      691.58    103.46 o 
   7   5  10     2098.75     1917.83    190.08 o 
   8   5  10      359.66      396.41     91.58 o 
  -7   6  10      789.96      715.44    116.13 o 
  -6   6  10     1551.73     1777.52    174.21 o 
  -5   6  10        1.64      -14.66     46.97 o 
  -4   6  10     6653.55     6621.82    185.69 o 
  -3   6  10     3028.29     2947.45    242.45 o 
  -2   6  10     1843.80     1837.23     67.31 o 
  -1   6  10     5778.29     5877.33    131.80 o 
   0   6  10     1921.72     1893.09     77.63 o 
   1   6  10      535.11      680.49     43.47 o 
   2   6  10     6095.48     6257.35    263.88 o 
   3   6  10      960.92      925.39     49.87 o 
   4   6  10     5019.11     4963.75    141.39 o 
   5   6  10     1607.67     1503.22    153.75 o 
   6   6  10      238.85      230.01     62.95 o 
   7   6  10     4719.34     4487.34    309.80 o 
   8   6  10       51.12       66.52     50.26 o 
  -7   7  10      850.37     1050.06    146.20 o 
  -6   7  10      186.21      168.77     63.19 o 
  -5   7  10     5751.12     5954.99    330.00 o 
  -4   7  10       49.37       69.79     23.96 o 
  -3   7  10     5584.32     5582.46    270.93 o 
  -2   7  10     3848.41     3827.13    112.44 o 
  -1   7  10      132.39      147.30     20.54 o 
   0   7  10     8242.59     8662.77    201.93 o 
   1   7  10     9698.12    10272.93    293.32 o 
   2   7  10     1332.81     1425.86     54.70 o 
   3   7  10     4024.19     4086.61    138.61 o 
   4   7  10      349.38      337.33     63.14 o 
   5   7  10      139.42       97.17     52.66 o 
   6   7  10     4079.52     3827.22    273.28 o 
   7   7  10        1.78      -54.18     54.18 o 
   8   7  10     1261.46     1171.06    161.80 o 
  -7   8  10     1572.39     1492.58    173.69 o 
  -6   8  10     2124.06     2085.39    197.48 o 
  -5   8  10       45.53       22.64     16.71 o 
  -4   8  10     4063.18     4213.78    153.65 o 
  -3   8  10      776.94      713.29     60.48 o 
  -2   8  10     1888.48     1732.00    111.44 o 
  -1   8  10     3105.41     3198.46     86.42 o 
   0   8  10       56.69       60.40     17.05 o 
   1   8  10      925.61      975.82     53.26 o 
   2   8  10     8736.93     9296.31    232.08 o 
   3   8  10     1096.39     1067.21     60.91 o 
   4   8  10     3168.79     3167.81    227.20 o 
   5   8  10      966.17      944.13    129.43 o 
   6   8  10     1385.42     1160.10    148.85 o 
   7   8  10     1617.18     1578.88    186.06 o 
   8   8  10       36.91        1.69     26.56 o 
  -7   9  10        1.19        1.06     60.97 o 
  -6   9  10      589.08      645.31    114.65 o 
  -5   9  10     1428.61     1569.10    168.54 o 
  -4   9  10      106.97       49.91     28.72 o 
  -3   9  10     2797.21     2641.19    124.28 o 
  -2   9  10     3290.66     3245.27    139.98 o 
  -1   9  10      448.69      447.33     35.00 o 
   0   9  10     8923.05     9004.47    238.31 o 
   1   9  10     3101.11     3032.54    102.50 o 
   2   9  10      818.44      780.28     45.53 o 
   3   9  10     1195.92     1134.71     49.47 o 
   4   9  10        1.36      -17.95     43.77 o 
   5   9  10     2598.94     2422.95    211.65 o 
   6   9  10      769.68      729.57    121.39 o 
   7   9  10      198.80      153.48     68.55 o 
   8   9  10     1157.29     1232.92    176.30 o 
  -7  10  10      987.31      947.50    145.88 o 
  -6  10  10       21.96      -71.90     71.90 o 
  -5  10  10      482.37      572.91    103.64 o 
  -4  10  10     2399.91     2314.16    163.90 o 
  -3  10  10      567.15      537.70     61.12 o 
  -2  10  10     9600.30     9012.87    273.60 o 
  -1  10  10     2903.67     2887.56     95.28 o 
   0  10  10     1973.38     2071.79     76.83 o 
   1  10  10     3607.59     3578.16    120.25 o 
   2  10  10     1460.71     1390.52    116.73 o 
   3  10  10      446.65      460.77     32.70 o 
   4  10  10     1416.23     1649.30    170.65 o 
   5  10  10        1.02      -40.31     42.21 o 
   6  10  10     2564.12     2536.82    234.87 o 
   7  10  10      988.29      925.92    150.22 o 
  -6  11  10     1442.25     1325.98    166.31 o 
  -5  11  10      385.19      335.62     93.16 o 
  -4  11  10     2779.82     2697.62    134.95 o 
  -3  11  10     3109.00     3033.03    145.09 o 
  -2  11  10       36.36       87.71     45.57 o 
  -1  11  10     2910.96     2996.21    116.58 o 
   0  11  10     3611.23     3599.42    125.03 o 
   1  11  10      985.74      972.05     68.12 o 
   2  11  10     3618.19     3536.04    129.36 o 
   3  11  10     1171.09     1179.18     55.81 o 
   4  11  10     1869.72     1903.81    190.18 o 
   5  11  10     1884.02     1828.70    194.80 o 
   6  11  10       46.53       52.04     45.99 o 
   7  11  10     1129.20     1126.98    169.07 o 
  -6  12  10      297.76      265.70     82.41 o 
  -5  12  10     1832.22     1876.54    193.86 o 
  -4  12  10     1377.35     1427.41    159.19 o 
  -3  12  10     1208.41     1051.66    131.00 o 
  -2  12  10     3292.91     2946.15    209.90 o 
  -1  12  10        6.42      -12.89     29.23 o 
   0  12  10     2212.54     2218.84    152.67 o 
   1  12  10     3813.09     3814.49    128.37 o 
   2  12  10       86.17       86.37     26.92 o 
   3  12  10     4186.87     4670.35    236.73 o 
   4  12  10     2589.15     2723.94    236.14 o 
   5  12  10      574.88      407.79     98.76 o 
   6  12  10     2679.46     2772.88    255.58 o 
   7  12  10       85.09      -62.14     62.14 o 
  -6  13  10     1689.40     1833.21    204.60 o 
  -5  13  10       29.83       -0.68     61.60 o 
  -4  13  10     3075.17     3185.42    248.88 o 
  -3  13  10     1074.62     1116.85    138.71 o 
  -2  13  10      435.09      367.83     82.05 o 
  -1  13  10     1323.09     1465.78    121.29 o 
   0  13  10     3598.86     3534.51    267.01 o 
   1  13  10     3973.05     4039.00    153.96 o 
   2  13  10     2891.30     3093.06    112.67 o 
   3  13  10       10.99       10.92     32.87 o 
   4  13  10     3392.38     3678.84    279.97 o 
   5  13  10      874.31     1014.22    155.38 o 
   6  13  10      147.25      150.47     73.19 o 
   7  13  10     1590.37     2007.76    224.62 o 
  -5  14  10     2285.63     2286.97    226.34 o 
  -4  14  10      223.65       82.74     45.53 o 
  -3  14  10     5178.06     5481.65    328.82 o 
  -2  14  10     3841.90     3649.98    252.90 o 
  -1  14  10      461.67      503.04     65.81 o 
   0  14  10     3604.15     3649.25    172.16 o 
   1  14  10       18.60       28.47     39.03 o 
   2  14  10      237.98      209.27     49.03 o 
   3  14  10     1625.49     1617.29    181.87 o 
   4  14  10        1.11       52.03     53.35 o 
   5  14  10     2206.16     2289.76    229.38 o 
   6  14  10      701.12     1110.95    165.48 o 
  -5  15  10      629.60      761.57    136.80 o 
  -4  15  10     2857.74     3257.13    263.86 o 
  -3  15  10       28.91       64.66     51.53 o 
  -2  15  10     2269.83     2266.64    140.93 o 
  -1  15  10     2456.90     2543.25    148.95 o 
   0  15  10       35.09       22.17     33.44 o 
   1  15  10     5253.02     5282.34    215.33 o 
   2  15  10      278.90      240.59     59.11 o 
   3  15  10       27.78      -17.81     46.72 o 
   4  15  10      679.61      514.00    115.00 o 
   5  15  10       25.10      114.18     59.60 o 
   6  15  10      913.33      826.31    146.39 o 
  -4  16  10       14.55       37.80     46.34 o 
  -3  16  10      785.27      640.42    117.79 o 
  -2  16  10      235.72      193.67     45.95 o 
  -1  16  10     1407.77     1319.92    109.29 o 
   0  16  10     1934.21     2107.37    135.94 o 
   1  16  10      456.55      265.56     56.28 o 
   2  16  10     2539.75     2673.05    236.81 o 
   3  16  10      823.63      737.50    128.78 o 
   4  16  10       53.06        7.81     44.08 o 
   5  16  10      692.72      807.13    139.79 o 
  -3  17  10      107.91       45.48     61.71 o 
  -2  17  10      735.09      641.27    118.51 o 
  -1  17  10       34.72       47.12     33.10 o 
   0  17  10      203.43      203.83     50.13 o 
   1  17  10     4088.76     3866.83    289.55 o 
   2  17  10      412.34      318.16     84.95 o 
   3  17  10       25.59      -51.59     51.59 o 
   4  17  10     1084.20     1172.51    171.40 o 
  -2  18  10      359.66      312.46     89.60 o 
  -1  18  10      922.62     1011.01    200.97 o 
   0  18  10      741.01      827.91    218.46 o 
   1  18  10      491.38      533.51    106.23 o 
   2  18  10     2133.89     2193.81    219.37 o 
   3  18  10       45.78       68.57     50.72 o 
  -1  19  10       57.97       -2.04     20.48 o 
   0  19  10     1583.86     1489.68    175.42 o 
   1  19  10      845.12      638.07    117.63 o 
   2  19  10      384.78      370.94     93.61 o 
   0 -14  11      362.36      566.96    123.32 o 
   1 -14  11      337.11      254.06     92.55 o 
  -2 -13  11     2352.00     2331.71    141.50 o 
  -1 -13  11       62.15       59.01     51.47 o 
   0 -13  11     1737.23     1719.97    195.44 o 
   1 -13  11      943.02      981.94    151.27 o 
   2 -13  11      184.93       70.63     68.83 o 
   3 -13  11      887.31      940.38    152.93 o 
  -3 -12  11     1115.60     1141.38     97.03 o 
  -2 -12  11     1549.72     1245.22    101.71 o 
  -1 -12  11     2032.76     2044.32    210.12 o 
   0 -12  11        5.24      -12.66     63.40 o 
   1 -12  11     1874.13     1918.74    198.96 o 
   2 -12  11     1375.47     1640.56    187.88 o 
   3 -12  11       15.70      -90.97     90.97 o 
   4 -12  11     1844.64     1853.94    199.92 o 
  -4 -11  11      265.03      276.23     57.05 o 
  -3 -11  11     1428.68     1377.65    103.13 o 
  -2 -11  11      343.54      363.02     53.35 o 
  -1 -11  11      112.82       24.31     26.06 o 
   0 -11  11     1322.04     1524.71     98.30 o 
   1 -11  11      381.13      365.89     91.52 o 
   2 -11  11     1113.74      843.15    131.55 o 
   3 -11  11     1965.26     2197.13    209.81 o 
   4 -11  11        8.35       31.65     46.53 o 
   5 -11  11     1146.37     1370.68    171.96 o 
  -5 -10  11      382.91      399.09     84.01 o 
  -4 -10  11     1407.24     1347.03    135.05 o 
  -3 -10  11       84.38       51.55     33.10 o 
  -2 -10  11      705.44      782.87    102.01 o 
  -1 -10  11     2831.73     2811.41    334.12 o 
   0 -10  11      616.58      625.66     62.28 o 
   1 -10  11     3302.43     3264.81    133.67 o 
   2 -10  11     2258.23     2633.06    217.95 o 
   3 -10  11      275.42      203.30     72.26 o 
   4 -10  11     2532.63     2961.26    240.62 o 
   5 -10  11      589.72      764.40    130.71 o 
  -5  -9  11      597.82      526.10     71.48 o 
  -4  -9  11      294.08      284.53     53.35 o 
  -3  -9  11     1683.33     1684.01    103.75 o 
  -2  -9  11      273.31      265.62     73.22 o 
  -1  -9  11     1323.02     1249.10    111.54 o 
   0  -9  11     1742.64     1800.83    126.27 o 
   1  -9  11        9.23       -2.16     12.12 o 
   2  -9  11     4531.07     4102.34    272.01 o 
   3  -9  11     1279.98     1044.13    133.83 o 
   4  -9  11      395.88      287.05     81.33 o 
   5  -9  11     2839.61     2884.10    235.29 o 
   6  -9  11      315.73      385.89     96.84 o 
  -6  -8  11       43.69       81.08     71.10 o 
  -5  -8  11     1203.04     1233.92    118.55 o 
  -4  -8  11      393.32      384.28     60.46 o 
  -3  -8  11      521.46      510.88     50.57 o 
  -2  -8  11     4487.41     4628.39    177.28 o 
  -1  -8  11     2776.92     2890.15    204.65 o 
   0  -8  11      966.06      990.93    119.36 o 
   1  -8  11     3426.24     3187.38    100.69 o 
   2  -8  11      523.38      481.63     29.00 o 
   3  -8  11     3626.71     3607.65    245.20 o 
   4  -8  11     1567.84     1598.78    164.50 o 
   5  -8  11      471.55      412.91     93.94 o 
   6  -8  11      806.93      783.70    122.58 o 
  -6  -7  11     1006.32      878.70     92.95 o 
  -5  -7  11       38.04       81.31     33.66 o 
  -4  -7  11     2216.78     2046.74    187.13 o 
  -3  -7  11     1164.29     1205.06     66.03 o 
  -2  -7  11     1393.85     1313.79     83.19 o 
  -1  -7  11     5280.27     5479.00    194.06 o 
   0  -7  11     1902.59     2121.61    164.94 o 
   1  -7  11      896.52      963.83     68.44 o 
   2  -7  11     4462.60     4280.22    143.89 o 
   3  -7  11      203.70      254.18     69.27 o 
   4  -7  11     2097.49     2131.94    184.36 o 
   5  -7  11     2741.55     2584.22    211.53 o 
   6  -7  11       26.33       63.54     66.18 o 
   7  -7  11     1216.00     1385.55    170.30 o 
  -6  -6  11      223.62      246.07     52.48 o 
  -5  -6  11     2958.29     3192.12    234.20 o 
  -4  -6  11     1375.78     1590.30    161.16 o 
  -3  -6  11     3909.90     3862.75    148.99 o 
  -2  -6  11     3734.94     3815.95    152.63 o 
  -1  -6  11      380.41      429.43     72.33 o 
   0  -6  11     2967.46     3108.26    194.18 o 
   1  -6  11     1949.81     1989.56     98.60 o 
   2  -6  11       35.33       70.05     22.88 o 
   3  -6  11     2469.22     2311.04     95.35 o 
   4  -6  11      402.58      466.34     86.52 o 
   5  -6  11     1384.63     1373.75    151.82 o 
   6  -6  11     1885.04     1605.63    172.34 o 
   7  -6  11        0.18      -16.00     46.35 o 
  -6  -5  11      771.22      768.01    116.72 o 
  -5  -5  11       14.14       15.63     46.14 o 
  -4  -5  11     3431.22     3110.49    224.84 o 
  -3  -5  11     1610.83     1716.18     94.24 o 
  -2  -5  11     4288.54     4631.29    175.19 o 
  -1  -5  11     3936.13     3722.37    201.53 o 
   0  -5  11       71.76       87.13     36.82 o 
   1  -5  11     1180.22     1117.39     71.79 o 
   2  -5  11      539.11      438.83     43.62 o 
   3  -5  11     1104.26     1122.91     60.40 o 
   4  -5  11     7498.15     6945.10    486.79 o 
   5  -5  11      499.79      319.17     79.36 o 
   6  -5  11     1354.58     1312.72    154.36 o 
   7  -5  11     1580.06     1719.38    184.20 o 
  -7  -4  11      221.44      240.21     78.59 o 
  -6  -4  11     1212.66     1287.96    148.10 o 
  -5  -4  11     3580.55     3354.35    237.08 o 
  -4  -4  11      199.56      235.58     69.07 o 
  -3  -4  11     4084.86     4137.30    147.82 o 
  -2  -4  11      690.39      706.49     61.04 o 
  -1  -4  11      348.98      351.95     57.01 o 
   0  -4  11     2412.55     2663.24    114.47 o 
   1  -4  11      446.46      466.54     46.61 o 
   2  -4  11     2986.18     2960.83    118.29 o 
   3  -4  11     2341.01     2249.78     96.27 o 
   4  -4  11     1454.43     1404.71     68.62 o 
   5  -4  11     5601.95     6235.43    335.14 o 
   6  -4  11      110.78      116.16     48.31 o 
   7  -4  11      848.37      800.77    126.55 o 
  -7  -3  11     3145.26     3213.48    243.54 o 
  -6  -3  11      375.15      189.55     55.24 o 
  -5  -3  11      498.16      468.47     90.16 o 
  -4  -3  11     2510.53     2697.73    202.99 o 
  -3  -3  11      137.97      148.43     23.87 o 
  -2  -3  11     6616.93     6794.51    450.08 o 
  -1  -3  11     4176.27     4296.53    154.88 o 
   0  -3  11     1272.96     1271.70     74.71 o 
   1  -3  11     6011.11     6345.09    193.63 o 
   2  -3  11       30.75       18.12     17.70 o 
   3  -3  11     3193.08     3215.00    124.05 o 
   4  -3  11     6144.74     6054.02    184.62 o 
   5  -3  11      173.62      186.14     21.25 o 
   6  -3  11       39.15       36.00     17.01 o 
   7  -3  11     1700.90     1557.50    174.19 o 
   8  -3  11      262.78      203.95     73.63 o 
  -7  -2  11      140.72      174.37     67.15 o 
  -6  -2  11     2159.59     2018.02    183.90 o 
  -5  -2  11     1197.61     1029.19    128.16 o 
  -4  -2  11     2728.24     2742.35    201.74 o 
  -3  -2  11     1123.88     1141.75    115.72 o 
  -2  -2  11      144.82      116.86     27.60 o 
  -1  -2  11     3146.25     3158.70    123.87 o 
   0  -2  11     3831.63     4022.60    158.72 o 
   1  -2  11      355.22      354.38     40.54 o 
   2  -2  11     4278.78     4301.59    151.98 o 
   3  -2  11      644.26      542.97     65.46 o 
   4  -2  11     1957.01     2062.93     76.24 o 
   5  -2  11     2803.84     2830.49     84.68 o 
   6  -2  11      223.15      234.91     29.02 o 
   7  -2  11     1462.43     1421.46    164.26 o 
   8  -2  11     1532.84     1693.16    189.78 o 
  -7  -1  11      931.11     1136.42    144.10 o 
  -6  -1  11       66.45      171.42     65.01 o 
  -5  -1  11      826.86      701.36    105.51 o 
  -4  -1  11     1755.20     1823.58    161.07 o 
  -3  -1  11     2930.69     3311.31    215.65 o 
  -2  -1  11     6519.78     6527.83    186.07 o 
  -1  -1  11      503.09      526.08     46.59 o 
   0  -1  11     4002.20     3999.31    118.54 o 
   1  -1  11     6744.56     7070.21    221.30 o 
   2  -1  11      350.49      411.04     44.31 o 
   3  -1  11     6534.77     6550.21    203.58 o 
   4  -1  11     2947.83     2940.76     98.68 o 
   5  -1  11      277.07      275.80     26.55 o 
   6  -1  11     2714.03     2838.82     90.50 o 
   7  -1  11      186.05      149.72     36.67 o 
   8  -1  11     2440.86     2701.39    242.07 o 
  -7   0  11     1347.94     1227.71    146.31 o 
  -6   0  11     4550.80     4875.95    297.09 o 
  -5   0  11      137.53       68.78     48.14 o 
  -4   0  11     3797.00     3937.19    244.95 o 
  -3   0  11     1748.41     1870.12    156.88 o 
  -2   0  11      291.10      331.37     31.41 o 
  -1   0  11     6871.92     6814.57    164.94 o 
   0   0  11       20.14       39.92     16.82 o 
   1   0  11     2196.11     2450.31     88.91 o 
   2   0  11     3981.22     3871.30    201.26 o 
   3   0  11      220.93      234.58     31.53 o 
   4   0  11     9125.25     9293.68    252.66 o 
   5   0  11     7262.07     7044.14    173.55 o 
   6   0  11      739.22      749.81     44.78 o 
   7   0  11     3437.82     3568.39    166.14 o 
   8   0  11      289.97      278.34     95.73 o 
  -7   1  11      320.89      398.75     92.62 o 
  -6   1  11     4937.82     5025.02    303.43 o 
  -5   1  11     7866.98     7899.13    385.52 o 
  -4   1  11      525.88      496.49     87.65 o 
  -3   1  11     1615.55     1743.99    151.14 o 
  -2   1  11     6195.02     6311.95    173.10 o 
  -1   1  11        9.48       13.08     14.43 o 
   0   1  11    10084.20    10920.37    295.22 o 
   1   1  11     4323.42     4631.27    162.74 o 
   2   1  11      686.41      681.53     45.05 o 
   3   1  11      467.84      351.56     54.02 o 
   4   1  11      440.93      454.32     46.69 o 
   5   1  11     5122.59     5121.35    142.56 o 
   6   1  11     2903.08     2916.00    101.40 o 
   7   1  11       67.38       54.74     38.52 o 
   8   1  11     1670.63     1802.59    124.58 o 
  -7   2  11     2136.84     2088.73    196.59 o 
  -6   2  11     3017.91     3077.31    231.74 o 
  -5   2  11       31.42       18.63     43.62 o 
  -4   2  11     1830.80     1750.06    157.99 o 
  -3   2  11     1696.96     1734.08    151.75 o 
  -2   2  11     3622.92     3643.56    241.84 o 
  -1   2  11     5683.11     6121.34    203.23 o 
   0   2  11     1065.98     1196.00     77.72 o 
   1   2  11     5628.08     5641.76    150.04 o 
   2   2  11     3605.08     3592.30    111.63 o 
   3   2  11     1024.59     1008.22     54.82 o 
   4   2  11     5136.09     5170.03    181.70 o 
   5   2  11      209.64      234.43     29.16 o 
   6   2  11     2386.85     2437.63     90.13 o 
   7   2  11     3218.99     3307.43    222.82 o 
   8   2  11       51.68      108.12     39.77 o 
  -7   3  11       19.58       23.53     45.73 o 
  -6   3  11     3509.35     3853.40    263.32 o 
  -5   3  11     3192.66     3350.96    235.18 o 
  -4   3  11      128.13      136.88     53.34 o 
  -3   3  11      155.76      190.91     54.72 o 
  -2   3  11      280.68      325.56     36.27 o 
  -1   3  11     6086.86     6529.96    173.13 o 
   0   3  11     7101.79     7095.00    239.87 o 
   1   3  11     1177.48     1326.83     65.14 o 
   2   3  11     9984.20     9916.84    220.09 o 
   3   3  11      957.19      995.93     54.56 o 
   4   3  11     4174.99     4197.26    123.12 o 
   5   3  11     2870.43     3015.50    134.91 o 
   6   3  11       89.54       71.89     12.66 o 
   7   3  11      648.88      533.40     92.32 o 
   8   3  11     1053.98     1097.80    139.38 o 
  -7   4  11     1067.85     1021.19    144.75 o 
  -6   4  11       38.31       40.24     53.12 o 
  -5   4  11     2094.92     2104.41    183.17 o 
  -4   4  11     1344.36     1369.82    140.21 o 
  -3   4  11     2187.82     2072.22    165.96 o 
  -2   4  11     8304.30     8483.69    169.76 o 
  -1   4  11      415.58      427.35     39.79 o 
   0   4  11     3256.53     3372.20    110.89 o 
   1   4  11     5371.84     5640.49    152.69 o 
   2   4  11      148.14      123.58     23.34 o 
   3   4  11     8825.56     8901.02    225.93 o 
   4   4  11     1253.00     1209.49     59.15 o 
   5   4  11      110.26      108.81     15.36 o 
   6   4  11     1889.29     1810.28     51.52 o 
   7   4  11     1071.80      889.25    122.08 o 
   8   4  11      350.87      292.53     75.65 o 
  -7   5  11      932.09      928.64    136.69 o 
  -6   5  11     1553.66     1677.17    172.92 o 
  -5   5  11        1.37       45.13     51.30 o 
  -4   5  11     2532.79     2484.68    192.90 o 
  -3   5  11     1143.90     1119.23     60.44 o 
  -2   5  11     1223.21     1211.44     58.95 o 
  -1   5  11     5618.84     5697.28    159.25 o 
   0   5  11     1282.72     1361.17     67.38 o 
   1   5  11      512.88      489.78     40.72 o 
   2   5  11     8767.63     9550.10    287.52 o 
   3   5  11      326.19      348.82     33.00 o 
   4   5  11     2779.67     2707.31    105.03 o 
   5   5  11     2399.20     2274.85     62.22 o 
   6   5  11       39.43       81.06     46.46 o 
   7   5  11     1709.90     1850.96    182.95 o 
   8   5  11      474.98      493.36     99.39 o 
  -7   6  11       28.90       90.13     47.95 o 
  -6   6  11       76.42       46.56     40.54 o 
  -5   6  11     2506.93     2688.02    213.32 o 
  -4   6  11      109.52      105.09     37.84 o 
  -3   6  11     3331.30     3047.62    241.34 o 
  -2   6  11     3721.02     3538.84    178.38 o 
  -1   6  11      572.41      571.78     46.03 o 
   0   6  11     5802.11     6254.11    165.05 o 
   1   6  11     3505.44     3509.80     98.01 o 
   2   6  11      899.50      952.06     55.21 o 
   3   6  11     6703.65     7043.16    175.23 o 
   4   6  11      290.64      264.09     28.60 o 
   5   6  11     1484.33     1695.17    163.35 o 
   6   6  11     4353.16     4041.62    275.93 o 
   7   6  11       27.78       -7.72     31.32 o 
   8   6  11      830.05      884.23    139.26 o 
  -7   7  11     1110.16     1139.61    153.28 o 
  -6   7  11      795.76      712.34    111.84 o 
  -5   7  11      365.22      343.41     78.39 o 
  -4   7  11     7341.84     7219.62    207.33 o 
  -3   7  11      129.67      117.26     38.54 o 
  -2   7  11     2370.62     2245.76    106.24 o 
  -1   7  11     3902.35     3885.30    114.08 o 
   0   7  11      367.23      403.10     37.78 o 
   1   7  11     1047.98     1145.09     53.20 o 
   2   7  11     5185.40     5049.79    171.92 o 
   3   7  11     1947.57     2131.61    145.36 o 
   4   7  11     3898.82     3778.83    121.09 o 
   5   7  11     1423.76     1279.23    149.33 o 
   6   7  11     1186.86     1111.91    144.71 o 
   7   7  11     2619.23     2619.68    236.78 o 
   8   7  11        1.02      -57.23     57.23 o 
  -7   8  11       92.27      113.62     67.72 o 
  -6   8  11     1414.89     1501.76    170.21 o 
  -5   8  11     5687.95     5411.74    324.21 o 
  -4   8  11       50.82       40.47     19.54 o 
  -3   8  11     3989.43     3769.62    317.49 o 
  -2   8  11     2659.29     2511.15    117.66 o 
  -1   8  11     4931.79     5071.94    139.95 o 
   0   8  11     4378.75     4351.88    134.53 o 
   1   8  11     2580.24     2744.94     97.64 o 
   2   8  11     3792.96     3911.21    143.27 o 
   3   8  11     2101.47     2210.12     97.02 o 
   4   8  11       14.36       13.28     31.03 o 
   5   8  11     3134.59     2985.73    235.80 o 
   6   8  11     2194.21     1848.23    194.26 o 
   7   8  11       71.11       14.28     47.82 o 
   8   8  11      951.17     1078.36    162.76 o 
  -7   9  11      914.21      673.55    122.73 o 
  -6   9  11      502.86      617.66    116.40 o 
  -5   9  11     1121.93     1133.45    142.74 o 
  -4   9  11     8061.21     7898.23    336.68 o 
  -3   9  11      131.85       77.33     26.01 o 
  -2   9  11     2997.24     3042.52    136.22 o 
  -1   9  11     2631.08     2544.32     88.05 o 
   0   9  11      481.82      512.51     38.23 o 
   1   9  11     6130.41     6334.35    166.30 o 
   2   9  11      736.25      759.81     46.36 o 
   3   9  11     2551.98     2625.71    178.48 o 
   4   9  11     3668.66     3670.36    201.14 o 
   5   9  11       11.56       64.11     58.74 o 
   6   9  11     2359.18     2340.93    223.18 o 
   7   9  11     1698.62     1639.52    193.75 o 
   8   9  11      325.52      416.92    109.42 o 
  -6  10  11     1469.21     1541.20    180.43 o 
  -5  10  11      512.30      531.76    103.31 o 
  -4  10  11     1293.96     1224.83     84.71 o 
  -3  10  11     1016.25     1216.44     85.92 o 
  -2  10  11      378.04      371.95     49.27 o 
  -1  10  11     5112.18     4982.93    193.99 o 
   0  10  11     7649.75     7627.74    171.17 o 
   1  10  11      199.06      187.95     27.70 o 
   2  10  11     2441.49     2516.22    105.86 o 
   3  10  11     1300.19     1281.59     57.66 o 
   4  10  11       73.79       18.74     38.52 o 
   5  10  11     1939.78     1723.05    186.78 o 
   6  10  11       15.35      -23.89     46.36 o 
   7  10  11     1374.21     1368.52    178.03 o 
  -6  11  11       14.34      -28.84     54.12 o 
  -5  11  11     3297.58     3233.07    255.48 o 
  -4  11  11      327.49      341.63     49.48 o 
  -3  11  11     1681.80     1598.42    102.72 o 
  -2  11  11      267.45      340.51     48.18 o 
  -1  11  11      770.66      669.30     69.13 o 
   0  11  11     6396.60     6514.58    182.61 o 
   1  11  11     3967.17     4017.16    130.55 o 
   2  11  11       12.97       -7.78     18.62 o 
   3  11  11     2977.19     3272.55    102.45 o 
   4  11  11      491.07      453.50    103.80 o 
   5  11  11       32.70       75.08     55.56 o 
   6  11  11     3102.10     3256.46    273.34 o 
   7  11  11       25.53       19.20     56.17 o 
  -6  12  11     1394.33     1364.93    176.30 o 
  -5  12  11       34.14      -67.49     70.19 o 
  -4  12  11     2781.97     2998.79    236.47 o 
  -3  12  11     1539.68     1400.74    150.70 o 
  -2  12  11     1002.40      834.00    113.60 o 
  -1  12  11    11163.85    11025.44    334.39 o 
   0  12  11       14.76       -1.03     30.84 o 
   1  12  11     3021.58     3219.03    119.75 o 
   2  12  11     1338.42     1405.21     70.97 o 
   3  12  11       89.33       93.87     25.51 o 
   4  12  11     3666.15     3676.59    277.12 o 
   5  12  11     2668.58     2759.57    246.62 o 
   6  12  11     1614.76     1541.02    192.86 o 
   7  12  11      836.62      785.50    145.00 o 
  -5  13  11     3212.25     3401.53    273.02 o 
  -4  13  11       11.02      -47.21     57.50 o 
  -3  13  11     2310.92     2238.64    195.78 o 
  -2  13  11     2778.40     2996.96    220.56 o 
  -1  13  11      382.62      377.45     59.26 o 
   0  13  11     3104.04     3018.66    152.67 o 
   1  13  11      357.38      337.35     49.62 o 
   2  13  11     1993.38     2000.45     88.83 o 
   3  13  11     2747.23     2872.87    130.80 o 
   4  13  11        1.00      -14.81     50.00 o 
   5  13  11     3246.53     3436.39    281.97 o 
   6  13  11     2189.44     2162.55    228.98 o 
  -5  14  11     1102.76     1005.15    153.15 o 
  -4  14  11     2382.58     2459.68    226.11 o 
  -3  14  11      284.86      424.90     95.96 o 
  -2  14  11     2081.53     1961.24    182.51 o 
  -1  14  11     2682.99     2696.80    150.12 o 
   0  14  11     1153.37     1177.30    152.06 o 
   1  14  11       95.61      145.63     46.83 o 
   2  14  11      509.01      586.69     48.87 o 
   3  14  11      237.84      118.61     68.61 o 
   4  14  11     4643.20     4520.40    326.26 o 
   5  14  11       10.17      -59.91     59.91 o 
   6  14  11      414.22      586.12    129.90 o 
  -5  15  11     1273.08     1145.49    165.86 o 
  -4  15  11      194.62       99.82     56.28 o 
  -3  15  11     2132.95     1998.23    195.67 o 
  -2  15  11      222.12      169.11     73.50 o 
  -1  15  11      939.34     1038.77     96.52 o 
   0  15  11     4092.62     4043.78    391.30 o 
   1  15  11       50.56       71.46     33.80 o 
   2  15  11     1339.50     1358.55    115.58 o 
   3  15  11      540.14      447.48    100.24 o 
   4  15  11      309.47      262.34     83.03 o 
   5  15  11      944.00      735.63    139.15 o 
  -4  16  11      400.81      473.30    107.75 o 
  -3  16  11      114.74      257.11     84.42 o 
  -2  16  11     1429.38     1499.00    166.97 o 
  -1  16  11      709.49      742.07     86.11 o 
   0  16  11     1196.11     1157.24    102.97 o 
   1  16  11     2496.85     2900.44    159.97 o 
   2  16  11      301.96      250.99     84.79 o 
   3  16  11     2330.60     2155.55    219.28 o 
   4  16  11      864.11      889.64    147.13 o 
   5  16  11       17.86       14.69     46.00 o 
  -3  17  11      768.87      833.34    135.28 o 
  -2  17  11       77.07        8.41     59.17 o 
  -1  17  11      347.33      338.71     65.41 o 
   0  17  11      757.98      689.71    126.93 o 
   1  17  11      617.20      635.42     80.25 o 
   2  17  11     2394.06     2493.24    234.88 o 
   3  17  11      274.58      215.77     86.58 o 
   4  17  11      943.24      864.40    150.58 o 
  -2  18  11      967.71      639.40    124.87 o 
  -1  18  11       10.93      -69.40     71.41 o 
   0  18  11      887.36     1024.26     99.47 o 
   1  18  11     1189.81     1310.30    168.45 o 
   2  18  11      246.97      238.72     85.37 o 
   3  18  11      834.22      685.67    132.12 o 
   0  19  11        1.41       20.89     49.53 o 
   1  19  11     1367.98     1250.10    170.86 o 
  -1 -13  12     1544.52     1534.13    181.08 o 
   0 -13  12      143.46      153.40     75.43 o 
   1 -13  12     1298.37     1276.96    175.54 o 
   2 -13  12     1389.90     1517.00    190.17 o 
  -2 -12  12      156.21      196.12    112.75 o 
  -1 -12  12       99.76      102.17     60.23 o 
   0 -12  12     1551.56     1610.16    181.12 o 
   1 -12  12      624.70      644.19    123.55 o 
   2 -12  12      754.22      611.29    123.19 o 
   3 -12  12      564.79      585.95    119.62 o 
  -3 -11  12        0.65       -0.34     32.40 o 
  -2 -11  12      599.59      603.13     68.72 o 
  -1 -11  12     2079.54     2211.03    305.99 o 
   0 -11  12       13.09      -28.07     36.87 o 
   1 -11  12     2718.38     2842.59    239.69 o 
   2 -11  12      692.94      739.18    125.61 o 
   3 -11  12      288.57      156.41     79.22 o 
   4 -11  12      838.74      740.69    122.72 o 
  -4 -10  12       76.16      106.14     39.88 o 
  -3 -10  12     1471.94     1463.44     90.97 o 
  -2 -10  12      178.94      227.80     71.14 o 
  -1 -10  12      721.19      631.06     66.52 o 
   0 -10  12     2058.97     2236.66    123.54 o 
   1 -10  12        7.95        3.33     19.86 o 
   2 -10  12     2658.99     2692.45    224.99 o 
   3 -10  12      947.65     1003.18    140.40 o 
   4 -10  12      595.47      482.92    104.63 o 
   5 -10  12     3208.18     3455.95    272.66 o 
  -5  -9  12     1508.13     1379.95    157.12 o 
  -4  -9  12      838.12      894.23     92.80 o 
  -3  -9  12      458.68      420.55     48.91 o 
  -2  -9  12     2016.70     2031.81    124.49 o 
  -1  -9  12      963.77      972.17     80.05 o 
   0  -9  12     1124.11     1030.95     76.96 o 
   1  -9  12     3022.77     2930.60    152.82 o 
   2  -9  12      102.66       51.72     58.21 o 
   3  -9  12     2172.52     1904.94    185.73 o 
   4  -9  12     1817.12     1993.60    195.04 o 
   5  -9  12      202.61      223.87     72.93 o 
  -5  -8  12       40.94       26.05     55.04 o 
  -4  -8  12      433.80      368.00     59.42 o 
  -3  -8  12     1618.97     1554.10     86.66 o 
  -2  -8  12     1789.84     1529.84    143.49 o 
  -1  -8  12     1824.01     1879.77    165.49 o 
   0  -8  12     1091.64     1167.97    133.86 o 
   1  -8  12     1683.48     1571.84     69.16 o 
   2  -8  12     3414.59     3237.17    187.48 o 
   3  -8  12        9.57      -48.08     48.08 o 
   4  -8  12     3763.07     3753.72    263.89 o 
   5  -8  12     3163.94     3354.07    256.31 o 
   6  -8  12       25.22      -75.93     75.93 o 
  -5  -7  12     1159.97     1195.59    105.39 o 
  -4  -7  12      395.45      483.36    101.65 o 
  -3  -7  12     3070.42     3164.25    188.85 o 
  -2  -7  12     2707.95     3023.20    198.18 o 
  -1  -7  12        6.72       14.82     42.81 o 
   0  -7  12     5002.36     5029.63    276.03 o 
   1  -7  12     1101.32     1221.15     80.15 o 
   2  -7  12     1916.30     1967.35     93.93 o 
   3  -7  12     4511.09     4610.33    279.90 o 
   4  -7  12      346.70      309.30     82.60 o 
   5  -7  12     2337.62     2384.19    210.03 o 
   6  -7  12      914.97      650.62    120.03 o 
  -6  -6  12      504.32      602.19     75.83 o 
  -5  -6  12       90.06      202.79     74.93 o 
  -4  -6  12     4430.84     4346.30    285.23 o 
  -3  -6  12       37.89       65.62     30.28 o 
  -2  -6  12     7108.66     6726.55    233.65 o 
  -1  -6  12     2168.97     2415.97    170.11 o 
   0  -6  12      137.76      177.93     53.13 o 
   1  -6  12     7174.94     6955.17    217.58 o 
   2  -6  12     6826.72     6949.84    209.13 o 
   3  -6  12       12.64       22.60     12.30 o 
   4  -6  12     5190.14     5175.86    301.43 o 
   5  -6  12     2366.61     2396.52    206.24 o 
   6  -6  12      378.47      449.16     97.68 o 
   7  -6  12     1188.82     1473.53    175.67 o 
  -6  -5  12     3020.53     2753.67    227.08 o 
  -5  -5  12     1519.06     1370.62    156.50 o 
  -4  -5  12        2.59       -2.21     41.55 o 
  -3  -5  12     2939.76     3069.89    151.59 o 
  -2  -5  12     1323.03     1327.57    180.33 o 
  -1  -5  12     1723.11     1558.26    127.52 o 
   0  -5  12     3294.51     3525.93    174.59 o 
   1  -5  12      130.82       68.39     26.85 o 
   2  -5  12     1768.64     1881.77     94.18 o 
   3  -5  12     5301.82     5116.68    162.15 o 
   4  -5  12      196.17      169.32     61.15 o 
   5  -5  12     1376.66     1379.92    152.74 o 
   6  -5  12      219.58      234.66     77.40 o 
   7  -5  12      264.67      214.13     80.08 o 
  -6  -4  12      244.29      326.82     88.37 o 
  -5  -4  12     1789.64     1900.17    180.27 o 
  -4  -4  12     3404.43     3457.70    243.54 o 
  -3  -4  12      279.60      288.91     39.86 o 
  -2  -4  12     5253.87     5399.04    189.66 o 
  -1  -4  12     3314.79     3468.20    181.04 o 
   0  -4  12      419.18      451.29     47.93 o 
   1  -4  12     7217.66     7199.10    311.41 o 
   2  -4  12     1837.62     1874.71     95.06 o 
   3  -4  12      110.29       87.39     24.54 o 
   4  -4  12      377.54      478.48     67.61 o 
   5  -4  12       13.22      -24.97     41.89 o 
   6  -4  12     1717.93     1641.82    172.81 o 
   7  -4  12      275.78      351.47     90.55 o 
  -7  -3  12      322.52      303.83     78.03 o 
  -6  -3  12     1628.60     1817.45    179.61 o 
  -5  -3  12        9.72      -28.73     61.48 o 
  -4  -3  12      282.34      273.35     70.41 o 
  -3  -3  12     2633.41     2638.78    185.70 o 
  -2  -3  12      127.56      140.45     32.59 o 
  -1  -3  12     2841.60     3156.05    133.07 o 
   0  -3  12     4663.30     4882.94    167.39 o 
   1  -3  12       16.62       13.75     19.01 o 
   2  -3  12     4174.23     4129.19    206.84 o 
   3  -3  12      929.23      901.07     64.26 o 
   4  -3  12      592.28      585.67     53.45 o 
   5  -3  12     1552.42     1515.31    157.04 o 
   6  -3  12      104.82       88.88     65.62 o 
   7  -3  12     2584.47     2792.43    238.27 o 
  -7  -2  12      575.52      723.00    117.64 o 
  -6  -2  12      614.26      521.35     96.87 o 
  -5  -2  12     2880.09     2822.23    218.25 o 
  -4  -2  12      430.30      239.36     70.10 o 
  -3  -2  12     2613.31     2544.72    105.79 o 
  -2  -2  12     3122.99     3325.55    188.32 o 
  -1  -2  12       92.30      108.78     27.88 o 
   0  -2  12     2668.38     2671.71     98.09 o 
   1  -2  12     5362.98     5540.51    182.16 o 
   2  -2  12       66.83       97.96     27.72 o 
   3  -2  12     3021.61     3118.14    254.86 o 
   4  -2  12     2188.47     2089.98    103.67 o 
   5  -2  12       59.53       40.12     14.26 o 
   6  -2  12     2193.70     2169.77    111.17 o 
   7  -2  12       59.48       57.06     55.90 o 
   8  -2  12      763.41      730.93    125.60 o 
  -7  -1  12      892.13      857.75    130.53 o 
  -6  -1  12     1253.68     1266.92    150.70 o 
  -5  -1  12       18.06       93.35     52.07 o 
  -4  -1  12     1794.50     1699.67    160.60 o 
  -3  -1  12      327.00      280.94     22.47 o 
  -2  -1  12      749.27      789.00     75.36 o 
  -1  -1  12     4472.50     4445.92    129.63 o 
   0  -1  12      332.32      295.68     32.94 o 
   1  -1  12     2150.66     2329.32    108.13 o 
   2  -1  12     3157.27     2939.05    125.80 o 
   3  -1  12      501.25      473.54     61.62 o 
   4  -1  12     3666.34     3663.69    116.01 o 
   5  -1  12     2859.54     2830.93    105.52 o 
   6  -1  12      462.49      426.53     41.05 o 
   7  -1  12     2524.04     2935.22    243.86 o 
   8  -1  12       93.42      136.50     64.08 o 
  -7   0  12      347.52      317.20     79.81 o 
  -6   0  12      449.18      472.79     98.96 o 
  -5   0  12      291.42      435.12     89.40 o 
  -4   0  12      250.11      354.37     81.21 o 
  -3   0  12     4135.26     4282.47    257.85 o 
  -2   0  12     4558.29     4492.35    143.40 o 
  -1   0  12       33.56       45.19     17.77 o 
   0   0  12     5427.26     5660.85    152.21 o 
   1   0  12     1685.42     1759.65     77.02 o 
   2   0  12     2357.18     2423.17    157.90 o 
   3   0  12     3622.70     3559.60    135.99 o 
   4   0  12      352.45      283.09     38.96 o 
   5   0  12     3113.08     3155.25     96.32 o 
   6   0  12     1725.64     1743.68     70.72 o 
   7   0  12      252.53      271.97     45.77 o 
   8   0  12     2174.51     2612.30    239.97 o 
  -7   1  12     1543.30     1521.46    169.71 o 
  -6   1  12      746.77      942.77    131.02 o 
  -5   1  12     1691.17     1753.59    169.55 o 
  -4   1  12     4388.16     4384.69    269.41 o 
  -3   1  12      124.80      116.38     49.27 o 
  -2   1  12     6667.94     6464.57    182.24 o 
  -1   1  12     8505.60     8675.20    200.04 o 
   0   1  12      102.35      164.54     36.44 o 
   1   1  12     6499.07     6703.36    236.35 o 
   2   1  12     1105.97     1181.49     64.94 o 
   3   1  12     2659.59     2693.13    120.42 o 
   4   1  12     7267.62     7228.49    223.30 o 
   5   1  12     1139.49     1087.47     60.76 o 
   6   1  12     4002.55     3927.43    124.19 o 
   7   1  12     3837.42     3720.16    175.53 o 
   8   1  12       43.75       25.72     70.45 o 
  -7   2  12       66.68      108.15     53.42 o 
  -6   2  12     2844.77     2995.57    234.28 o 
  -5   2  12     1700.20     1904.99    181.10 o 
  -4   2  12     2419.61     2401.64    191.70 o 
  -3   2  12    18754.22    18202.56    667.18 o 
  -2   2  12      134.94      115.29     20.07 o 
  -1   2  12     1297.10     1316.33     86.85 o 
   0   2  12    14094.51    14546.92    373.07 o 
   1   2  12       55.21       50.52     23.90 o 
   2   2  12     5985.20     6214.16    163.03 o 
   3   2  12      956.25      952.06     55.77 o 
   4   2  12     1172.44     1082.79     59.45 o 
   5   2  12     1189.94     1024.07     95.50 o 
   6   2  12       74.20       70.74     22.17 o 
   7   2  12     1665.52     1472.47    143.91 o 
   8   2  12     1675.56     1933.08    158.15 o 
  -7   3  12     1984.76     2245.23    211.68 o 
  -6   3  12        2.08      -59.06     59.06 o 
  -5   3  12     3789.21     4058.40    269.21 o 
  -4   3  12     2333.42     2204.76    183.47 o 
  -3   3  12      823.76      813.35    106.94 o 
  -2   3  12     1724.86     1764.98    151.83 o 
  -1   3  12     2502.10     2720.37    188.03 o 
   0   3  12     4134.03     4514.18    182.56 o 
   1   3  12     7848.18     8184.27    199.57 o 
   2   3  12       16.58        9.12     17.14 o 
   3   3  12     4931.96     5074.40    143.00 o 
   4   3  12      677.09      687.57     47.34 o 
   5   3  12      160.03      157.25     19.48 o 
   6   3  12     1806.31     1842.31    112.52 o 
   7   3  12      378.70      312.55     72.11 o 
   8   3  12      319.52      322.57     76.43 o 
  -7   4  12      388.80      465.33     98.16 o 
  -6   4  12     3039.93     3290.55    249.90 o 
  -5   4  12      213.25      239.72     67.80 o 
  -4   4  12     1686.84     1563.63    155.01 o 
  -3   4  12     2133.02     1941.78     74.91 o 
  -2   4  12      102.60      125.13     47.92 o 
  -1   4  12      824.80      776.51     54.24 o 
   0   4  12     2942.91     2995.48    132.69 o 
   1   4  12     1161.03     1196.60     65.37 o 
   2   4  12     4022.53     4238.07    129.58 o 
   3   4  12       32.98       47.71     18.24 o 
   4   4  12     2846.66     2848.43    131.94 o 
   5   4  12     5007.22     5045.95    127.55 o 
   6   4  12      474.11      462.96     36.46 o 
   7   4  12     1640.32     1432.79    154.73 o 
   8   4  12      808.44      815.14    122.84 o 
  -7   5  12      884.52     1120.26    152.34 o 
  -6   5  12      935.68      970.58    138.34 o 
  -5   5  12     2738.23     3084.93    233.33 o 
  -4   5  12        8.62      -25.77     48.16 o 
  -3   5  12     5856.92     5761.90    171.46 o 
  -2   5  12     7679.42     7266.67    399.35 o 
  -1   5  12       33.02       16.01     18.01 o 
   0   5  12     7141.71     7575.52    192.08 o 
   1   5  12     1580.97     1628.79     77.11 o 
   2   5  12     2370.59     2388.29    111.68 o 
   3   5  12     6577.56     6394.28    199.51 o 
   4   5  12     2691.97     2693.16    110.21 o 
   5   5  12     2703.87     2722.74     83.15 o 
   6   5  12     2262.72     2055.45    183.70 o 
   7   5  12       19.03       39.25     35.40 o 
   8   5  12     1012.57      826.86    128.48 o 
  -7   6  12     1474.67     1554.43    179.46 o 
  -6   6  12     2262.71     2216.37    209.10 o 
  -5   6  12      623.99      544.15    102.02 o 
  -4   6  12     1656.19     1499.65    239.10 o 
  -3   6  12      367.39      371.15     38.82 o 
  -2   6  12     3736.12     3620.30    136.04 o 
  -1   6  12     5037.77     5596.65    196.96 o 
   0   6  12       35.48       13.05     12.22 o 
   1   6  12     4408.58     4806.14    127.34 o 
   2   6  12      376.68      358.65     36.62 o 
   3   6  12      858.15      854.93     60.93 o 
   4   6  12    10616.12    10665.54    276.53 o 
   5   6  12     1538.03     1465.73     45.53 o 
   6   6  12      632.01      823.94    124.69 o 
   7   6  12      626.04      764.14    118.35 o 
   8   6  12       70.08       29.06     41.67 o 
  -7   7  12        5.55      -59.92     59.92 o 
  -6   7  12      494.13      343.94     90.40 o 
  -5   7  12     1653.92     1531.94    165.02 o 
  -4   7  12        5.43        2.41     21.68 o 
  -3   7  12     4103.02     3979.02    148.95 o 
  -2   7  12     1087.88     1047.00     70.42 o 
  -1   7  12       61.79       57.62     26.29 o 
   0   7  12     4136.59     4281.29    135.20 o 
   1   7  12      304.33      341.87     35.18 o 
   2   7  12     1590.02     1663.62     91.68 o 
   3   7  12     7670.13     7970.36    314.65 o 
   4   7  12       11.05       18.24     13.84 o 
   5   7  12     1423.61     1455.32    158.94 o 
   6   7  12     1573.53     1529.12    169.50 o 
   7   7  12       49.04      -15.08     43.62 o 
   8   7  12      892.37      777.95    134.38 o 
  -7   8  12      803.36     1053.38    152.82 o 
  -6   8  12      705.88      736.40    127.03 o 
  -5   8  12      340.47      331.36     86.40 o 
  -4   8  12     3056.70     3139.85    126.32 o 
  -3   8  12        5.55       -8.95     30.60 o 
  -2   8  12     7421.81     7048.75    223.77 o 
  -1   8  12     3342.12     3153.29    158.02 o 
   0   8  12     1063.62     1097.82     64.59 o 
   1   8  12     2214.81     2261.05     90.51 o 
   2   8  12     2363.12     2405.92     89.24 o 
   3   8  12     1506.79     1554.98    149.94 o 
   4   8  12     6614.64     6697.69    191.59 o 
   5   8  12      559.10      459.01     94.27 o 
   6   8  12     2913.85     2823.57    242.56 o 
   7   8  12      973.54      852.23    140.39 o 
   8   8  12       55.80       82.73     52.22 o 
  -6   9  12     2260.72     2078.80    208.16 o 
  -5   9  12     2031.01     1778.55    181.09 o 
  -4   9  12     2915.66     2805.89    125.35 o 
  -3   9  12     3642.64     3609.59    233.23 o 
  -2   9  12      135.50      108.22     32.30 o 
  -1   9  12     6751.81     6722.72    275.24 o 
   0   9  12     7299.61     7317.03    166.09 o 
   1   9  12       59.25       83.28     22.43 o 
   2   9  12     3956.05     4010.45    122.47 o 
   3   9  12     1368.82     1479.05    127.12 o 
   4   9  12     1454.97     1303.97     80.48 o 
   5   9  12     1492.03     1516.16    169.17 o 
   6   9  12      121.21      141.33     62.43 o 
   7   9  12      659.82      722.01    128.22 o 
  -6  10  12      240.77      295.04     88.37 o 
  -5  10  12     2471.08     2538.52    224.15 o 
  -4  10  12      199.90      150.32     31.53 o 
  -3  10  12      436.87      373.59     49.21 o 
  -2  10  12     2274.21     2219.13    119.10 o 
  -1  10  12     1302.08     1398.35     77.74 o 
   0  10  12     5765.97     5687.93    168.24 o 
   1  10  12     2733.17     2733.14    104.16 o 
   2  10  12        6.36        9.79     13.93 o 
   3  10  12     2008.54     1935.25     97.45 o 
   4  10  12     2088.07     2008.03     85.74 o 
   5  10  12      397.42      374.11     94.92 o 
   6  10  12     1614.76     1948.88    208.29 o 
   7  10  12       40.62       67.30     59.17 o 
  -6  11  12     1733.37     1506.56    186.13 o 
  -5  11  12        9.28       94.92     64.27 o 
  -4  11  12      443.82      441.16     96.29 o 
  -3  11  12       27.12       36.03     37.66 o 
  -2  11  12       37.07      -13.28     30.94 o 
  -1  11  12     6727.75     7180.82    268.72 o 
   0  11  12      820.49      837.33     77.76 o 
   1  11  12     1447.58     1520.75     77.18 o 
   2  11  12     4612.90     4579.86    138.01 o 
   3  11  12      117.81      106.95     20.90 o 
   4  11  12     1411.24     1409.58    167.65 o 
   5  11  12      660.37      741.24    127.13 o 
   6  11  12       57.05       41.00     47.56 o 
   7  11  12     1100.81     1109.17    165.26 o 
  -6  12  12     1524.28     1649.26    201.48 o 
  -5  12  12     1807.57     1929.48    204.43 o 
  -4  12  12       15.94      -25.88     49.57 o 
  -3  12  12     1405.09     1518.82    159.69 o 
  -2  12  12     1711.03     1764.12    163.75 o 
  -1  12  12      918.10      847.61     81.92 o 
   0  12  12     7089.57     7241.50    252.91 o 
   1  12  12       86.30       42.99     21.94 o 
   2  12  12     1562.88     1722.73     80.50 o 
   3  12  12     3822.66     3882.77    168.27 o 
   4  12  12      358.75      246.51     84.70 o 
   5  12  12     1555.08     1502.45    182.21 o 
   6  12  12      783.18      889.08    145.57 o 
   7  12  12      134.26       41.62     54.62 o 
  -5  13  12     1130.48     1088.96    159.79 o 
  -4  13  12     2714.80     2568.06    226.17 o 
  -3  13  12       40.97      -30.09     67.16 o 
  -2  13  12     5537.27     5030.77    298.89 o 
  -1  13  12     2635.31     2383.17    140.15 o 
   0  13  12      112.12      108.16     39.89 o 
   1  13  12      949.99     1065.28     86.43 o 
   2  13  12      609.93      637.34     50.68 o 
   3  13  12     2124.89     2309.59    287.45 o 
   4  13  12     2232.95     2303.21    222.89 o 
   5  13  12        3.24       84.22     61.17 o 
   6  13  12     1475.66     1555.36    199.96 o 
  -5  14  12       87.34      134.97     68.95 o 
  -4  14  12      314.14      265.32     88.06 o 
  -3  14  12     3228.72     3200.01    249.05 o 
  -2  14  12      454.61      355.52     86.77 o 
  -1  14  12     1879.56     1876.33    127.32 o 
   0  14  12     5875.20     5830.78    232.24 o 
   1  14  12      145.40      149.87     85.15 o 
   2  14  12      353.19      446.28     61.15 o 
   3  14  12     1009.80     1082.60     92.24 o 
   4  14  12      254.72      221.34     78.23 o 
   5  14  12     1474.69     1398.47    186.26 o 
   6  14  12      737.55      500.75    112.30 o 
  -4  15  12     1352.26     1417.54    172.84 o 
  -3  15  12      648.02      461.23    103.28 o 
  -2  15  12     2176.89     2189.22    198.98 o 
  -1  15  12      883.52      896.89     91.14 o 
   0  15  12      927.80      816.93    151.22 o 
   1  15  12      981.89      973.47     89.15 o 
   2  15  12     1117.31     1068.40     90.22 o 
   3  15  12     1703.41     1628.58    191.74 o 
   4  15  12      959.20      910.91    143.42 o 
   5  15  12        6.14       84.79     58.36 o 
  -4  16  12     1512.34     1647.71    193.87 o 
  -3  16  12      961.47     1043.82    149.22 o 
  -2  16  12       71.76       38.07     51.94 o 
  -1  16  12     3474.45     3287.11    179.50 o 
   0  16  12     1724.84     1638.25    206.19 o 
   1  16  12      129.22       81.84     35.96 o 
   2  16  12     1779.06     1989.39    188.14 o 
   3  16  12      239.79      289.55     82.27 o 
   4  16  12      564.36      674.52    128.89 o 
   5  16  12      833.00      708.52    136.90 o 
  -3  17  12      382.66      477.92    114.18 o 
  -2  17  12      968.69      982.52    142.38 o 
  -1  17  12        0.77      -59.57    135.02 o 
   0  17  12      908.63      921.81    104.98 o 
   1  17  12     2151.14     2019.64    140.02 o 
   2  17  12       85.22      174.00     73.87 o 
   3  17  12     4122.65     4101.12    317.46 o 
   4  17  12        5.78       35.11     38.46 o 
  -2  18  12      197.85      205.50     86.96 o 
  -1  18  12     1268.13     1285.90    115.85 o 
   0  18  12      280.94      284.01     61.37 o 
   1  18  12     1237.15     1283.75    110.73 o 
   2  18  12      444.37      578.84    113.35 o 
   3  18  12       26.66      -64.05     64.05 o 
  -1 -12  13     1524.52     1570.76    176.16 o 
   0 -12  13       79.04       35.34     60.51 o 
   1 -12  13     2439.65     2808.58    250.90 o 
   2 -12  13      106.94      -68.66     78.18 o 
  -2 -11  13      151.79      171.72     40.41 o 
  -1 -11  13      468.64      431.47     91.55 o 
   0 -11  13     1770.24     1895.34    197.38 o 
   1 -11  13       10.20       30.72     56.03 o 
   2 -11  13     1701.48     1425.36    175.89 o 
   3 -11  13     1815.88     1976.92    208.54 o 
  -3 -10  13       37.05       -2.24     28.34 o 
  -2 -10  13     2338.88     2193.94    129.06 o 
  -1 -10  13     1264.45     1247.39    117.24 o 
   0 -10  13      534.48      479.15     56.82 o 
   1 -10  13     1609.38     1616.98    175.72 o 
   2 -10  13        6.76      -62.03     62.03 o 
   3 -10  13     1632.48     1729.06    184.44 o 
   4 -10  13     1805.73     1767.92    194.07 o 
  -4  -9  13     1555.35     1321.73    115.10 o 
  -3  -9  13      461.09      488.23     53.49 o 
  -2  -9  13       51.87       85.20     29.84 o 
  -1  -9  13     1758.64     1767.31    109.73 o 
   0  -9  13      855.47      905.55     91.00 o 
   1  -9  13     1341.30     1167.84     77.17 o 
   2  -9  13     2762.83     2702.38    223.12 o 
   3  -9  13       43.99       58.91     51.96 o 
   4  -9  13     2901.64     2883.15    241.96 o 
   5  -9  13     1628.94     1476.66    175.71 o 
  -5  -8  13     1328.95     1345.98    118.20 o 
  -4  -8  13      140.26      195.19     45.29 o 
  -3  -8  13     1829.79     1707.10    113.07 o 
  -2  -8  13     1512.98     1622.28    115.50 o 
  -1  -8  13       19.49       40.80     48.72 o 
   0  -8  13     1833.64     2023.63    177.58 o 
   1  -8  13      464.82      465.15     89.29 o 
   2  -8  13      366.45      387.07     86.23 o 
   3  -8  13     3661.16     3719.49    258.49 o 
   4  -8  13      535.17      630.91    111.06 o 
   5  -8  13     1317.85     1350.67    164.59 o 
  -5  -7  13       11.41        3.80     76.79 o 
  -4  -7  13     1011.33     1037.96    140.83 o 
  -3  -7  13      134.98      210.65     44.07 o 
  -2  -7  13     2753.14     2640.92    143.77 o 
  -1  -7  13     2874.56     3386.65    221.29 o 
   0  -7  13      188.06      136.52     50.41 o 
   1  -7  13     2858.87     2839.95    131.19 o 
   2  -7  13     1057.67     1099.83    131.21 o 
   3  -7  13      143.58      100.41     59.20 o 
   4  -7  13     4548.98     4393.17    287.36 o 
   5  -7  13     1035.60      960.30    138.89 o 
   6  -7  13      312.63      277.92     81.66 o 
  -5  -6  13     1028.13     1165.60    147.73 o 
  -4  -6  13        3.43      -48.76     48.76 o 
  -3  -6  13     1755.36     1773.97    105.05 o 
  -2  -6  13      328.93      300.61     49.88 o 
  -1  -6  13     1279.96     1222.83    122.74 o 
   0  -6  13     3444.97     3432.68    296.44 o 
   1  -6  13      258.10      220.29     38.54 o 
   2  -6  13     1643.99     1712.21    120.47 o 
   3  -6  13     3016.35     3084.68    221.49 o 
   4  -6  13     1213.42     1052.54    133.62 o 
   5  -6  13     2627.21     2889.99    232.95 o 
   6  -6  13      522.05      506.97    104.97 o 
  -6  -5  13        5.98       41.89     44.43 o 
  -5  -5  13      454.08      511.56    100.90 o 
  -4  -5  13     1043.60     1018.98    134.12 o 
  -3  -5  13      122.31      177.06     62.32 o 
  -2  -5  13     8599.47     8393.14    267.75 o 
  -1  -5  13     1221.32     1353.93    120.78 o 
   0  -5  13     1137.73     1199.77     82.33 o 
   1  -5  13     4150.10     4176.85    189.59 o 
   2  -5  13      320.23      321.44     45.97 o 
   3  -5  13     1435.27     1386.16     77.63 o 
   4  -5  13     3994.29     4592.65    283.32 o 
   5  -5  13      287.40      444.06     94.59 o 
   6  -5  13     1073.50     1392.41    167.00 o 
   7  -5  13      800.27     1043.87    147.47 o 
  -6  -4  13     2008.42     2120.20    201.82 o 
  -5  -4  13       19.99       27.99     42.59 o 
  -4  -4  13       55.55      131.04     63.72 o 
  -3  -4  13     4762.50     4544.23    188.87 o 
  -2  -4  13       19.57       49.25     29.54 o 
  -1  -4  13     2923.87     2935.32    266.01 o 
   0  -4  13     2273.91     2279.03    113.24 o 
   1  -4  13      227.25      302.28     77.66 o 
   2  -4  13     1989.12     1999.72    103.15 o 
   3  -4  13      190.80      143.18     31.96 o 
   4  -4  13      327.15      335.45     79.54 o 
   5  -4  13     1840.10     1624.84    168.94 o 
   6  -4  13       30.03      -17.46     57.68 o 
   7  -4  13     1077.73     1316.22    168.77 o 
  -6  -3  13       31.47       -4.42     46.63 o 
  -5  -3  13     2419.92     2342.86    205.43 o 
  -4  -3  13      641.18      713.00    111.49 o 
  -3  -3  13     2029.64     1841.25     88.80 o 
  -2  -3  13     4003.50     4314.98    212.86 o 
  -1  -3  13     1749.51     1671.63     96.34 o 
   0  -3  13      776.34      900.59     68.29 o 
   1  -3  13     8616.03     8684.23    255.22 o 
   2  -3  13      191.75      138.20     33.61 o 
   3  -3  13      327.47      399.93     46.91 o 
   4  -3  13      830.09      822.17     62.15 o 
   5  -3  13      226.86      269.14     74.93 o 
   6  -3  13     1087.07     1145.89    149.05 o 
   7  -3  13       12.13      -73.11     73.11 o 
  -6  -2  13     2214.65     2072.73    194.93 o 
  -5  -2  13      156.47      131.60     60.59 o 
  -4  -2  13      599.30      709.07    112.14 o 
  -3  -2  13     1470.61     1401.67    117.89 o 
  -2  -2  13     3809.14     3983.05    199.31 o 
  -1  -2  13      980.27      876.18     66.39 o 
   0  -2  13      934.51      978.67     60.48 o 
   1  -2  13     3178.02     3148.95    133.50 o 
   2  -2  13     3676.45     3589.70    203.56 o 
   3  -2  13       54.46       67.52     27.01 o 
   4  -2  13     5348.41     5174.58    246.70 o 
   5  -2  13     2412.45     2377.56    114.87 o 
   6  -2  13     1235.68     1209.73    154.95 o 
   7  -2  13     2549.02     2409.36    221.10 o 
  -6  -1  13     2018.75     2036.33    196.75 o 
  -5  -1  13     4843.23     4345.95    282.91 o 
  -4  -1  13     1266.48     1075.35    133.81 o 
  -3  -1  13     1221.51     1126.54     75.87 o 
  -2  -1  13     2287.78     2524.35    202.53 o 
  -1  -1  13        4.92        2.02     22.33 o 
   0  -1  13     6361.04     6556.69    173.74 o 
   1  -1  13      529.15      567.98     56.23 o 
   2  -1  13     4869.67     4769.89    174.55 o 
   3  -1  13     1953.99     1966.55    105.67 o 
   4  -1  13       70.64       36.78     18.35 o 
   5  -1  13     4165.20     4132.43    129.21 o 
   6  -1  13     4224.88     4284.93    174.63 o 
   7  -1  13      113.82       38.29     55.72 o 
  -7   0  13     1259.14     1152.78    153.27 o 
  -6   0  13      617.82      476.82     97.15 o 
  -5   0  13      556.49      503.18    102.98 o 
  -4   0  13     2372.50     2452.28    201.84 o 
  -3   0  13      394.46      340.12     77.98 o 
  -2   0  13     7736.17     7642.01    463.00 o 
  -1   0  13     2091.33     2042.97    104.58 o 
   0   0  13      283.90      242.78     42.66 o 
   1   0  13     5705.87     5906.90    163.24 o 
   2   0  13      989.53     1070.46     76.88 o 
   3   0  13     3116.52     3223.06    111.70 o 
   4   0  13     7103.76     7386.53    234.44 o 
   5   0  13     1826.35     1814.62     84.45 o 
   6   0  13     3350.44     3412.91    196.99 o 
   7   0  13     1556.86     1706.32    111.70 o 
   8   0  13       32.00       25.25     66.03 o 
  -7   1  13       15.62       53.03     52.99 o 
  -6   1  13     2837.99     2897.10    233.03 o 
  -5   1  13     3045.74     3441.36    248.47 o 
  -4   1  13      164.91      156.13     61.26 o 
  -3   1  13      890.55     1031.19    123.92 o 
  -2   1  13     5883.28     5803.21    173.88 o 
  -1   1  13     4594.55     5019.19    167.27 o 
   0   1  13    15169.39    15310.39    313.17 o 
   1   1  13       68.48       81.71     29.31 o 
   2   1  13     5425.94     5473.03    191.48 o 
   3   1  13       99.93       99.87     27.35 o 
   4   1  13      362.75      375.91     45.31 o 
   5   1  13     5648.39     5482.15    349.98 o 
   6   1  13      240.34      213.66     50.77 o 
   7   1  13      831.12      873.20     86.48 o 
   8   1  13     1035.56     1316.31    170.75 o 
  -7   2  13     1653.01     1632.98    181.35 o 
  -6   2  13       65.52      196.28     70.35 o 
  -5   2  13     3207.62     3089.11    235.98 o 
  -4   2  13     2198.15     2177.11    190.05 o 
  -3   2  13     2069.67     2180.20    181.49 o 
  -2   2  13     9519.00     9456.70    433.75 o 
  -1   2  13     2172.39     2067.62    164.59 o 
   0   2  13     2666.64     2762.96    131.81 o 
   1   2  13     8947.39     9481.36    277.03 o 
   2   2  13      169.12      163.24     26.58 o 
   3   2  13     1686.80     1737.42     79.52 o 
   4   2  13     3622.76     3663.11    120.54 o 
   5   2  13        6.94        6.87     15.19 o 
   6   2  13     3054.44     3019.95    203.75 o 
   7   2  13      622.50      605.72     93.52 o 
   8   2  13      255.05      225.24     77.03 o 
  -7   3  13      826.73      737.72    123.71 o 
  -6   3  13     3562.17     3678.77    269.08 o 
  -5   3  13       51.18       86.29     61.38 o 
  -4   3  13     3773.82     3364.05    240.23 o 
  -3   3  13     4338.89     5088.07    292.31 o 
  -2   3  13        1.48       18.18     50.37 o 
  -1   3  13     6096.57     6288.25    310.33 o 
   0   3  13      553.32      626.98     81.56 o 
   1   3  13      199.91      183.82     37.20 o 
   2   3  13     2581.98     2637.77    115.65 o 
   3   3  13      753.49      845.99     54.85 o 
   4   3  13     1770.62     1771.18     80.07 o 
   5   3  13     1486.30     1534.36     85.65 o 
   6   3  13      262.87      214.03     32.42 o 
   7   3  13      947.76     1137.51    132.32 o 
   8   3  13      813.33      972.56    126.63 o 
  -7   4  13      284.72      487.87    105.06 o 
  -6   4  13      719.03      615.11    111.30 o 
  -5   4  13     3067.87     3028.85    235.01 o 
  -4   4  13     1713.99     1736.76    170.74 o 
  -3   4  13      123.00      100.86     11.80 o 
  -2   4  13     4543.81     4552.50    264.34 o 
  -1   4  13        1.93       27.06     41.33 o 
   0   4  13     1525.14     1746.83    141.51 o 
   1   4  13      391.67      397.79     39.84 o 
   2   4  13       32.37       47.20     19.30 o 
   3   4  13     6709.48     6634.12    180.92 o 
   4   4  13     1704.90     1843.46     93.72 o 
   5   4  13     1595.56     1582.15     82.96 o 
   6   4  13      630.12      554.59    118.01 o 
   7   4  13        6.94      -42.92     42.92 o 
   8   4  13      486.06      472.59     89.07 o 
  -7   5  13     1056.21     1109.35    154.00 o 
  -6   5  13     1718.57     2018.75    199.53 o 
  -5   5  13      408.23      315.64     90.01 o 
  -4   5  13     1685.96     1816.17    174.68 o 
  -3   5  13     1370.62     1304.36    104.88 o 
  -2   5  13       29.74       29.92     33.21 o 
  -1   5  13      327.36      220.78     58.42 o 
   0   5  13       32.54       25.28     30.77 o 
   1   5  13     1845.83     1809.62    100.83 o 
   2   5  13     3621.56     3414.99    140.05 o 
   3   5  13     1291.67     1242.64     98.91 o 
   4   5  13     6893.72     6748.64    206.16 o 
   5   5  13       15.25       -3.23     23.95 o 
   6   5  13     1403.29     1301.90    143.88 o 
   7   5  13     1763.57     1820.92    181.23 o 
   8   5  13      171.26      152.54     59.95 o 
  -7   6  13       62.14      -53.16     53.16 o 
  -6   6  13     1745.62     1952.00    198.62 o 
  -5   6  13     1047.45     1187.82    150.84 o 
  -4   6  13       43.75       45.94     46.76 o 
  -3   6  13     2685.63     2575.92    164.20 o 
  -2   6  13      236.55      226.17     33.79 o 
  -1   6  13     5387.44     5471.32    282.69 o 
   0   6  13     6097.79     5971.84    249.20 o 
   1   6  13      111.68      107.74     29.94 o 
   2   6  13     2454.16     2442.53    116.16 o 
   3   6  13     4862.40     4766.73    168.08 o 
   4   6  13      246.82      276.00     36.41 o 
   5   6  13     1540.38     1551.02     87.15 o 
   6   6  13     1431.78     1214.25    146.22 o 
   7   6  13      186.50      232.71     72.14 o 
   8   6  13     1826.17     1900.02    201.94 o 
  -6   7  13      895.64      920.82    138.03 o 
  -5   7  13      934.44      951.87    136.27 o 
  -4   7  13     1970.66     1838.64     80.57 o 
  -3   7  13       95.35      118.44     26.24 o 
  -2   7  13     2896.76     2755.59    121.61 o 
  -1   7  13      480.78      548.88     87.45 o 
   0   7  13     2556.30     2653.60    105.47 o 
   1   7  13     6687.39     6755.44    178.97 o 
   2   7  13      192.55      231.71     38.82 o 
   3   7  13     5112.15     5275.64    179.77 o 
   4   7  13     4375.07     4404.38    154.94 o 
   5   7  13       91.86       88.16     14.40 o 
   6   7  13     2409.26     2399.84    215.57 o 
   7   7  13     1797.91     1588.98    183.30 o 
  -6   8  13     2930.16     2833.66    246.98 o 
  -5   8  13      340.19      336.73     83.04 o 
  -4   8  13      353.39      191.18     72.40 o 
  -3   8  13     3700.75     3503.02    150.60 o 
  -2   8  13      264.81      290.37     41.67 o 
  -1   8  13     6293.67     6070.52    276.71 o 
   0   8  13     2360.99     2424.04    164.42 o 
   1   8  13        7.39      -15.08     15.98 o 
   2   8  13     2161.10     2262.71    113.52 o 
   3   8  13      962.71     1045.15     70.98 o 
   4   8  13      554.20      555.72     46.18 o 
   5   8  13     2871.72     3245.65    250.59 o 
   6   8  13      183.52      201.74     68.71 o 
   7   8  13     1110.31     1265.34    168.24 o 
  -6   9  13      125.92      190.59     78.09 o 
  -5   9  13     1567.79     1344.79    161.87 o 
  -4   9  13       21.43      -20.07     47.13 o 
  -3   9  13      372.31      472.78     54.68 o 
  -2   9  13     7960.56     7795.99    247.53 o 
  -1   9  13        7.69       28.62     19.99 o 
   0   9  13     3213.84     3307.56    246.63 o 
   1   9  13     5198.09     5439.46    159.01 o 
   2   9  13       37.68       26.92     15.13 o 
   3   9  13     1847.34     2099.00    104.05 o 
   4   9  13     4076.33     3974.66    138.75 o 
   5   9  13      678.93      520.86    106.37 o 
   6   9  13     2550.38     2329.14    226.80 o 
   7   9  13      361.92      234.30     78.25 o 
  -6  10  13     1294.70     1461.96    180.67 o 
  -5  10  13       28.00       71.73     57.25 o 
  -4  10  13      609.61      597.01    109.11 o 
  -3  10  13     4559.70     4238.51    231.76 o 
  -2  10  13      867.37      746.94     68.50 o 
  -1  10  13     6587.20     6467.24    405.00 o 
   0  10  13     2186.21     2110.76    130.30 o 
   1  10  13     4488.40     4826.64    149.93 o 
   2  10  13     3253.50     3333.83    114.81 o 
   3  10  13      174.31      167.23     33.76 o 
   4  10  13     3185.35     3134.46    119.35 o 
   5  10  13      534.10      513.39    109.65 o 
   6  10  13      508.42      593.85    116.98 o 
   7  10  13     2037.12     2196.58    232.23 o 
  -6  11  13       41.90       34.02     48.31 o 
  -5  11  13     2712.17     2716.36    241.18 o 
  -4  11  13      171.96       72.76     57.12 o 
  -3  11  13     4084.95     3837.60    169.17 o 
  -2  11  13     2592.11     2642.48    260.27 o 
  -1  11  13      716.23      552.98     68.40 o 
   0  11  13     3375.05     3530.34    164.90 o 
   1  11  13     1145.15     1113.79     67.73 o 
   2  11  13     2069.78     2083.66     89.11 o 
   3  11  13     5822.75     5999.08    204.35 o 
   4  11  13        7.75      -17.01     17.01 o 
   5  11  13     1514.80     1606.07    186.75 o 
   6  11  13      570.47      534.14    111.19 o 
   7  11  13       83.17       43.32     51.55 o 
  -5  12  13      696.16      820.18    136.04 o 
  -4  12  13     3338.14     3178.79    252.74 o 
  -3  12  13       22.72       18.98     37.89 o 
  -2  12  13      536.87      730.65    109.94 o 
  -1  12  13      257.52      395.68     61.41 o 
   0  12  13       14.18       73.03     34.47 o 
   1  12  13     3004.67     3110.37    151.55 o 
   2  12  13      509.13      521.99     56.22 o 
   3  12  13     1727.53     1841.55    177.26 o 
   4  12  13     1813.30     1792.80    197.70 o 
   5  12  13      290.91      274.39     81.07 o 
   6  12  13      276.13      399.20    106.94 o 
  -5  13  13     1506.26     1612.00    186.40 o 
  -4  13  13     1340.19     1461.93    173.67 o 
  -3  13  13     2605.60     2320.25    209.10 o 
  -2  13  13      260.57      168.87     63.57 o 
  -1  13  13     1179.11     1195.15    171.99 o 
   0  13  13     1137.66     1111.63     93.92 o 
   1  13  13        0.95      -19.56     33.96 o 
   2  13  13     2851.10     2685.31    107.63 o 
   3  13  13     1165.51     1327.47     91.63 o 
   4  13  13       14.64       22.60     50.20 o 
   5  13  13     1723.91     1854.10    210.86 o 
   6  13  13      427.31      426.77    109.12 o 
  -4  14  13      473.78      551.09    111.51 o 
  -3  14  13      245.52      243.91     76.98 o 
  -2  14  13     3393.65     3153.07    239.10 o 
  -1  14  13     3064.92     2936.47    209.09 o 
   0  14  13      819.20      745.83     80.91 o 
   1  14  13     3419.50     3416.33    168.60 o 
   2  14  13       79.26       47.94     27.24 o 
   3  14  13     1000.10     1042.05     83.73 o 
   4  14  13     1286.27     1306.29    175.35 o 
   5  14  13      156.60      188.44     77.19 o 
  -4  15  13      946.12      825.22    136.15 o 
  -3  15  13     1131.02     1406.20    171.27 o 
  -2  15  13       79.77      192.58     71.63 o 
  -1  15  13     2973.11     2746.49    162.21 o 
   0  15  13     1935.44     1848.99    128.76 o 
   1  15  13      245.71      244.84     48.78 o 
   2  15  13     1563.93     1733.51    116.95 o 
   3  15  13      516.68      395.33    103.28 o 
   4  15  13     1119.99      929.26    149.66 o 
   5  15  13      636.69      825.70    145.37 o 
  -3  16  13      856.75      858.54    134.16 o 
  -2  16  13     1466.81     1541.78    172.57 o 
  -1  16  13       52.71       15.89     32.74 o 
   0  16  13     1143.97     1310.05    110.71 o 
   1  16  13      869.26      936.04     91.41 o 
   2  16  13      416.01      334.31     57.26 o 
   3  16  13     1261.23     1174.62    166.73 o 
   4  16  13      299.52      339.99     95.16 o 
  -2  17  13      990.07      912.99    139.47 o 
  -1  17  13     1110.21     1303.67    179.67 o 
   0  17  13       80.16       88.89     44.09 o 
   1  17  13      724.95      777.49    109.84 o 
   2  17  13      993.86     1101.10    100.13 o 
   3  17  13        2.38      -15.99     43.18 o 
  -1  18  13      290.77      272.28     62.07 o 
   0  18  13     1096.60     1172.41    111.27 o 
   1  18  13       84.05       76.30     55.33 o 
   2  18  13      599.07      515.33    117.37 o 
  -1 -11  14     1249.39     1329.99    163.48 o 
   0 -11  14      410.21      299.31     87.95 o 
   1 -11  14     1842.44     2130.58    214.64 o 
   2 -11  14      107.60       26.51     57.80 o 
  -2 -10  14       31.63       -8.49     43.96 o 
  -1 -10  14     1036.98     1088.36     89.63 o 
   0 -10  14      325.54      352.41     90.17 o 
   1 -10  14     1277.86     1170.83    154.94 o 
   2 -10  14     2008.53     2009.62    201.43 o 
   3 -10  14      394.58      408.30    105.02 o 
  -3  -9  14      516.96      383.56     61.82 o 
  -2  -9  14     2514.41     2518.77    118.46 o 
  -1  -9  14       14.54      -20.44     22.31 o 
   0  -9  14     1223.45     1194.46     93.80 o 
   1  -9  14      431.97      466.78     94.62 o 
   2  -9  14      507.52      512.52    101.32 o 
   3  -9  14     1776.15     1668.19    178.10 o 
   4  -9  14      324.73      257.44     81.97 o 
  -4  -8  14     2403.27     2308.77    188.12 o 
  -3  -8  14       82.27      -15.41     53.06 o 
  -2  -8  14     1156.47     1161.19     99.49 o 
  -1  -8  14     2573.24     2868.63    214.05 o 
   0  -8  14        1.07        6.05     51.34 o 
   1  -8  14     2185.64     2187.34    191.37 o 
   2  -8  14     1826.95     1813.43    177.01 o 
   3  -8  14       40.67        7.22     47.24 o 
   4  -8  14     3694.68     4311.76    299.29 o 
   5  -8  14      247.76      233.75     80.28 o 
  -4  -7  14      376.34      260.16     84.10 o 
  -3  -7  14     1599.03     1605.83    182.44 o 
  -2  -7  14      427.10      519.11     68.20 o 
  -1  -7  14     1084.64     1149.95    128.92 o 
   0  -7  14     1524.19     1739.17    159.58 o 
   1  -7  14        6.24       -5.21     41.59 o 
   2  -7  14     3517.97     3505.98    243.26 o 
   3  -7  14     2115.77     2087.21    188.66 o 
   4  -7  14       57.66       -0.61     47.15 o 
   5  -7  14     2870.54     2806.42    238.03 o 
  -5  -6  14      584.34      497.95    108.70 o 
  -4  -6  14     1877.78     2341.99    218.20 o 
  -3  -6  14        9.68       -2.14     29.08 o 
  -2  -6  14     2397.06     2296.44    132.69 o 
  -1  -6  14     2766.29     2820.64    193.74 o 
   0  -6  14     3120.99     2798.45    137.03 o 
   1  -6  14     2418.28     2341.04    210.76 o 
   2  -6  14       82.48      104.65     52.80 o 
   3  -6  14      712.38      872.62    120.03 o 
   4  -6  14     2495.15     2615.21    216.18 o 
   5  -6  14       53.18       79.54     60.50 o 
   6  -6  14     1241.09     1294.33    164.60 o 
  -5  -5  14      856.95      983.31    138.49 o 
  -4  -5  14      487.84      632.10    110.54 o 
  -3  -5  14     2457.90     2494.78    123.42 o 
  -2  -5  14      378.88      444.85     57.95 o 
  -1  -5  14     3056.26     3062.68    149.25 o 
   0  -5  14     2162.61     2035.83    112.06 o 
   1  -5  14      860.28      867.72     71.71 o 
   2  -5  14     2396.02     2290.23    142.97 o 
   3  -5  14      472.98      516.32     97.09 o 
   4  -5  14     1053.92     1046.05    135.51 o 
   5  -5  14     2541.88     2570.79    220.70 o 
   6  -5  14        2.52       -6.51     46.88 o 
  -5  -4  14     1173.73     1149.50    149.91 o 
  -4  -4  14      263.56      239.02     75.68 o 
  -3  -4  14     1180.47     1133.97    169.86 o 
  -2  -4  14     5376.09     5537.47    202.63 o 
  -1  -4  14      311.40      291.96     47.19 o 
   0  -4  14     4167.37     4082.92    239.41 o 
   1  -4  14     1193.39     1268.36    104.39 o 
   2  -4  14       71.75       48.38     26.93 o 
   3  -4  14     3040.73     3137.18    278.82 o 
   4  -4  14     3862.39     3736.98    255.54 o 
   5  -4  14      373.91      312.02     85.91 o 
   6  -4  14     2126.55     2427.70    222.81 o 
  -6  -3  14      370.81      469.61    104.36 o 
  -5  -3  14       58.68       41.02     53.71 o 
  -4  -3  14     2288.57     2117.17    198.65 o 
  -3  -3  14      285.01      292.71     36.95 o 
  -2  -3  14      409.99      337.17     46.86 o 
  -1  -3  14     2319.30     2347.95    120.16 o 
   0  -3  14      904.48      841.65     58.76 o 
   1  -3  14     3077.68     3151.70    139.13 o 
   2  -3  14     3857.62     3948.06    191.52 o 
   3  -3  14       68.68       43.59     27.10 o 
   4  -3  14     2994.84     3196.92    231.15 o 
   5  -3  14     2095.72     2184.18    198.67 o 
   6  -3  14        8.97      -58.66     58.66 o 
   7  -3  14     1041.29     1051.32    153.48 o 
  -6  -2  14      203.32      194.17     67.73 o 
  -5  -2  14      224.99      340.22     81.97 o 
  -4  -2  14      703.84      639.37    108.72 o 
  -3  -2  14     3573.64     3154.01    139.12 o 
  -2  -2  14     4132.90     4470.31    164.06 o 
  -1  -2  14        4.55       22.32     29.53 o 
   0  -2  14     2259.84     2343.59    108.68 o 
   1  -2  14     1669.28     1621.00     96.24 o 
   2  -2  14     1213.29     1235.46     97.15 o 
   3  -2  14     8108.18     7864.89    548.35 o 
   4  -2  14     1215.88     1265.69     86.03 o 
   5  -2  14      145.31      131.22     65.59 o 
   6  -2  14       25.69       94.40     61.29 o 
   7  -2  14       86.59       66.67     66.61 o 
  -6  -1  14     1820.05     1735.80    180.93 o 
  -5  -1  14      433.02      302.73     84.34 o 
  -4  -1  14     2685.30     2676.08    218.21 o 
  -3  -1  14      108.10       53.46     29.56 o 
  -2  -1  14     1667.22     1760.35     91.45 o 
  -1  -1  14     1258.74     1344.45     84.43 o 
   0  -1  14        2.27       54.59     20.72 o 
   1  -1  14     6563.21     6874.99    186.07 o 
   2  -1  14     2367.56     2322.15    118.84 o 
   3  -1  14     1803.59     1773.70    104.33 o 
   4  -1  14     6844.26     6594.43    401.17 o 
   5  -1  14     1094.07     1069.77     79.98 o 
   6  -1  14     1038.14     1022.91     79.88 o 
   7  -1  14     1214.22     1252.77    165.87 o 
  -6   0  14     2598.08     2438.28    219.88 o 
  -5   0  14     1237.41     1406.28    160.90 o 
  -4   0  14     2751.69     2555.11    212.75 o 
  -3   0  14     7776.12     7451.85    380.82 o 
  -2   0  14     1076.35     1097.80     68.98 o 
  -1   0  14     2208.71     2306.42    109.56 o 
   0   0  14     3006.14     3137.88    112.85 o 
   1   0  14      230.96      185.67     30.76 o 
   2   0  14     6401.34     6128.03    201.57 o 
   3   0  14      417.76      478.87     96.51 o 
   4   0  14      445.03      421.48     41.45 o 
   5   0  14     2494.76     2588.33    104.60 o 
   6   0  14       70.25       90.91     55.26 o 
   7   0  14     1329.54     1429.21    174.66 o 
  -6   1  14       12.41      108.17     59.59 o 
  -5   1  14     4540.85     4205.70    285.18 o 
  -4   1  14       36.64       53.13     36.32 o 
  -3   1  14      757.78      816.67    118.56 o 
  -2   1  14     7612.89     8012.17    456.31 o 
  -1   1  14     1344.80     1339.32     81.82 o 
   0   1  14     1198.44     1541.17     91.62 o 
   1   1  14     9966.62    10463.54    306.07 o 
   2   1  14      310.63      383.48     49.49 o 
   3   1  14     1032.78     1072.75     70.24 o 
   4   1  14     2127.98     2036.78    109.06 o 
   5   1  14       31.96       30.19    103.83 o 
   6   1  14     1294.99     1367.79    100.71 o 
   7   1  14      486.94      494.05     65.58 o 
  -6   2  14     2670.47     2789.45    235.62 o 
  -5   2  14       14.13        9.23     37.53 o 
  -4   2  14      132.17      210.83     63.77 o 
  -3   2  14     1045.03      961.81    127.65 o 
  -2   2  14      405.84      348.96     38.25 o 
  -1   2  14     4804.18     4713.61    165.15 o 
   0   2  14     1966.54     2078.28    165.90 o 
   1   2  14      606.14      656.64     64.06 o 
   2   2  14     2824.65     3023.96    142.18 o 
   3   2  14      998.77      873.13     58.19 o 
   4   2  14     1442.38     1656.87     79.50 o 
   5   2  14     1501.10     1497.31     90.25 o 
   6   2  14      184.71      213.69     35.63 o 
   7   2  14     1406.46     1345.05    135.98 o 
  -6   3  14      413.31      382.28     93.41 o 
  -5   3  14     2106.86     2401.66    212.66 o 
  -4   3  14      214.25      256.25     71.90 o 
  -3   3  14     3108.96     3206.39    231.78 o 
  -2   3  14     7857.36     7968.11    246.49 o 
  -1   3  14     1235.41     1364.32    138.08 o 
   0   3  14     3624.58     3651.66    222.74 o 
   1   3  14     6082.92     6608.04    307.88 o 
   2   3  14      534.90      534.47     46.47 o 
   3   3  14     6428.41     6655.48    181.11 o 
   4   3  14      762.48      757.53     62.49 o 
   5   3  14      982.13      984.99     70.42 o 
   6   3  14     1290.48     1243.93     77.65 o 
   7   3  14       22.80        4.46     26.36 o 
  -6   4  14      779.06      809.56    132.78 o 
  -5   4  14      397.21      316.07     81.39 o 
  -4   4  14     1405.36     1595.73    169.12 o 
  -3   4  14      365.36      328.95     20.21 o 
  -2   4  14     5790.47     6081.84    322.08 o 
  -1   4  14    12365.21    12386.24    496.80 o 
   0   4  14     2383.67     2470.64    176.51 o 
   1   4  14      320.14      381.27     64.75 o 
   2   4  14     4297.64     4278.81    166.26 o 
   3   4  14     1898.95     1877.62    101.18 o 
   4   4  14     3880.07     3641.61    145.24 o 
   5   4  14      351.19      405.73     44.98 o 
   6   4  14     1521.89     1340.91    142.25 o 
   7   4  14      413.08      512.87     93.61 o 
  -6   5  14      817.99     1029.08    148.48 o 
  -5   5  14     1605.63     1690.58    179.33 o 
  -4   5  14      878.11      692.25    116.49 o 
  -3   5  14     5431.49     5201.67    641.61 o 
  -2   5  14     2913.84     2901.51    125.55 o 
  -1   5  14     1241.39     1161.06    124.43 o 
   0   5  14      209.38       99.78     45.00 o 
   1   5  14     2042.54     2173.97    115.51 o 
   2   5  14     3564.17     3342.06    143.53 o 
   3   5  14     1055.80     1056.14    110.99 o 
   4   5  14      402.48      408.79     48.29 o 
   5   5  14     1256.83     1341.43     77.33 o 
   6   5  14      309.83      399.63     83.64 o 
   7   5  14      208.88      181.65     67.20 o 
  -6   6  14      346.62      446.57    103.41 o 
  -5   6  14      344.27      311.40     83.82 o 
  -4   6  14     1421.70     1790.03    178.17 o 
  -3   6  14        9.23        5.14     38.31 o 
  -2   6  14     5111.33     4859.87    168.76 o 
  -1   6  14     1311.42     1172.68    126.54 o 
   0   6  14        7.81       -6.58     40.25 o 
   1   6  14      223.04      187.67     37.44 o 
   2   6  14     2964.86     2819.18    133.96 o 
   3   6  14     4161.96     4042.54    156.71 o 
   4   6  14     5310.18     5277.05    178.91 o 
   5   6  14       66.48       44.87     18.34 o 
   6   6  14     2629.21     2280.26    203.39 o 
   7   6  14     1178.84     1259.54    157.62 o 
  -6   7  14     2270.87     2231.80    218.14 o 
  -5   7  14     1362.00     1284.19    161.03 o 
  -4   7  14     2063.78     1862.44    183.65 o 
  -3   7  14     4728.44     4927.47    173.31 o 
  -2   7  14       47.90       42.37     49.01 o 
  -1   7  14     5229.49     5244.70    284.34 o 
   0   7  14     3692.65     3610.04    217.62 o 
   1   7  14        6.42      -20.77     49.59 o 
   2   7  14     7276.10     7271.10    234.48 o 
   3   7  14      856.24      821.05     66.61 o 
   4   7  14     2070.10     2204.08    104.27 o 
   5   7  14     2882.62     2834.97    105.90 o 
   6   7  14      143.48       57.57     50.25 o 
   7   7  14     1731.81     1411.83    170.96 o 
  -6   8  14      317.79      218.32     74.31 o 
  -5   8  14     1078.38     1103.16    151.12 o 
  -4   8  14     1393.95     1270.63    152.61 o 
  -3   8  14     1138.20      931.97     71.15 o 
  -2   8  14     6950.56     6441.18    341.71 o 
  -1   8  14      495.62      519.26     61.50 o 
   0   8  14     2725.59     2698.18    138.23 o 
   1   8  14     3899.19     3803.14    130.39 o 
   2   8  14      279.23      282.81     42.37 o 
   3   8  14     7023.28     7341.76    374.05 o 
   4   8  14      190.47      245.13     63.99 o 
   5   8  14      141.85      126.38     59.96 o 
   6   8  14     4187.80     4227.44    305.56 o 
   7   8  14      538.67      534.84    112.06 o 
  -6   9  14      797.44      848.49    137.04 o 
  -5   9  14       46.80      154.44     59.11 o 
  -4   9  14      828.91      969.52    136.69 o 
  -3   9  14     2337.43     2508.55    125.41 o 
  -2   9  14      144.36      116.73     29.55 o 
  -1   9  14     6310.95     6124.96    210.38 o 
   0   9  14     3562.81     3658.21    166.58 o 
   1   9  14       27.27       48.80     23.30 o 
   2   9  14     1761.68     1770.40    103.91 o 
   3   9  14       98.36      100.17     29.74 o 
   4   9  14     1139.96     1220.61    246.97 o 
   5   9  14     1310.17     1389.28    165.03 o 
   6   9  14       24.79      135.46     61.54 o 
   7   9  14     1539.32     1790.09    207.67 o 
  -5  10  14     1629.60     1512.18    176.65 o 
  -4  10  14       66.98       79.20     52.42 o 
  -3  10  14     2342.51     2331.99    124.92 o 
  -2  10  14      803.69      848.65     73.69 o 
  -1  10  14      120.38      180.71     58.46 o 
   0  10  14     7414.97     7342.70    347.53 o 
   1  10  14     1819.48     1700.29     86.07 o 
   2  10  14     1975.37     1850.58     95.85 o 
   3  10  14     2027.38     2082.91    124.85 o 
   4  10  14      882.94      912.22    119.98 o 
   5  10  14      455.41      455.41    102.67 o 
   6  10  14     2978.44     2705.66    253.53 o 
   7  10  14       96.83      119.43     72.33 o 
  -5  11  14      339.52      234.48     84.93 o 
  -4  11  14     2567.52     2850.55    239.46 o 
  -3  11  14       47.80       -9.45     45.70 o 
  -2  11  14     1389.99     1269.64    142.29 o 
  -1  11  14     1465.31     1465.86    145.93 o 
   0  11  14       55.80       28.48     31.03 o 
   1  11  14     4239.10     4244.68    181.64 o 
   2  11  14      861.60     1021.89     63.64 o 
   3  11  14     2420.74     2529.11    123.56 o 
   4  11  14     2620.39     2611.28    233.62 o 
   5  11  14      201.06      338.81     89.27 o 
   6  11  14     1164.07     1379.20    177.94 o 
  -5  12  14     1142.38     1061.43    154.59 o 
  -4  12  14     1487.33     1372.69    171.31 o 
  -3  12  14     1173.97     1186.65    149.25 o 
  -2  12  14      698.51      588.94    102.73 o 
  -1  12  14     1512.01     1568.78    115.13 o 
   0  12  14     1910.77     1903.45    123.51 o 
   1  12  14       98.05       34.91     52.07 o 
   2  12  14     2415.27     2464.74    102.89 o 
   3  12  14      923.77     1129.36    163.20 o 
   4  12  14       24.65       53.58     52.82 o 
   5  12  14     2241.09     2053.92    217.35 o 
   6  12  14      219.75      164.81     72.98 o 
  -4  13  14      913.82      788.62    132.00 o 
  -3  13  14       69.32       -3.18     41.09 o 
  -2  13  14     2529.20     2833.05    225.82 o 
  -1  13  14       49.23       78.26     49.02 o 
   0  13  14      176.54      133.56     41.62 o 
   1  13  14     1236.89     1362.29    102.12 o 
   2  13  14       36.93        3.79     30.01 o 
   3  13  14     1233.76     1407.00     95.20 o 
   4  13  14     2574.70     2277.10    229.28 o 
   5  13  14      138.81       98.07     59.76 o 
   6  13  14      833.43      859.15    152.44 o 
  -4  14  14     2746.57     3194.73    267.25 o 
  -3  14  14     1257.70     1457.74    169.73 o 
  -2  14  14       50.84       24.42     51.93 o 
  -1  14  14     3270.04     3175.49    202.83 o 
   0  14  14     1092.75     1062.72    103.64 o 
   1  14  14      316.26      395.48     60.56 o 
   2  14  14     2199.59     2350.93    265.06 o 
   3  14  14      332.57      339.10     55.60 o 
   4  14  14      914.13     1050.94    162.94 o 
   5  14  14      752.08     1174.58    168.38 o 
  -3  15  14     1372.15     1508.23    176.28 o 
  -2  15  14     1052.92     1226.66    153.18 o 
  -1  15  14        2.32       49.81     36.00 o 
   0  15  14     3910.00     4022.25    285.76 o 
   1  15  14     2578.69     2469.44    173.60 o 
   2  15  14      223.44      229.03     57.93 o 
   3  15  14     2138.09     2209.96    225.13 o 
   4  15  14      477.37      313.96     94.00 o 
   5  15  14      661.89      510.66    122.90 o 
  -3  16  14       58.90       65.67     52.60 o 
  -2  16  14      144.93        6.30     50.14 o 
  -1  16  14     3271.95     3129.78    179.04 o 
   0  16  14      114.36      143.74     47.36 o 
   1  16  14      916.09     1057.52     97.55 o 
   2  16  14     2623.42     2797.42    222.11 o 
   3  16  14      217.14      194.42     75.83 o 
   4  16  14      586.35      485.57    114.47 o 
  -2  17  14      449.65      396.86     99.17 o 
  -1  17  14      872.05      761.51    110.89 o 
   0  17  14     1030.70     1184.33    108.80 o 
   1  17  14      276.00      279.20     56.89 o 
   2  17  14      352.73      397.64    101.24 o 
   3  17  14     1309.08     1487.82    190.24 o 
  -1 -10  15      278.62      267.24     44.36 o 
   0 -10  15     1326.83     1499.37    176.83 o 
   1 -10  15      649.08      896.07    138.25 o 
   2 -10  15      141.33       74.84     57.03 o 
  -2  -9  15      740.58      657.56     77.49 o 
  -1  -9  15     1175.20     1194.15     93.93 o 
   0  -9  15        6.20       -6.58     21.88 o 
   1  -9  15     1862.88     1740.10    181.55 o 
   2  -9  15      992.71      884.88    135.67 o 
   3  -9  15      176.88      197.94     77.01 o 
  -3  -8  15     1690.07     1516.45    184.38 o 
  -2  -8  15      820.16      953.78     93.48 o 
  -1  -8  15      132.70      237.81     74.85 o 
   0  -8  15     2760.49     2863.31    223.71 o 
   1  -8  15       25.31       12.28     41.87 o 
   2  -8  15     1175.34     1149.39    143.87 o 
   3  -8  15     1150.79     1149.15    148.13 o 
   4  -8  15      127.77       43.70     51.39 o 
  -4  -7  15     1330.53     1369.89    172.23 o 
  -3  -7  15      458.41      493.53    105.34 o 
  -2  -7  15     2954.20     2768.28    153.63 o 
  -1  -7  15      797.32     1153.69     99.89 o 
   0  -7  15      589.32      567.25     97.97 o 
   1  -7  15     2147.80     2333.09    194.21 o 
   2  -7  15      111.94       80.91     53.14 o 
   3  -7  15      467.73      527.48    102.48 o 
   4  -7  15     3134.72     3480.99    265.05 o 
   5  -7  15       23.34       45.40     57.68 o 
  -4  -6  15      563.68      473.24    107.46 o 
  -3  -6  15     1344.41     1590.42    180.80 o 
  -2  -6  15       23.42       18.81     30.77 o 
  -1  -6  15     2021.54     1919.99    124.14 o 
   0  -6  15      237.21      244.60     65.29 o 
   1  -6  15     1368.65     1260.00    134.74 o 
   2  -6  15      588.27      515.83     95.18 o 
   3  -6  15      827.90      711.90    111.89 o 
   4  -6  15     1680.56     1700.61    177.35 o 
   5  -6  15     2853.23     2948.79    244.40 o 
  -5  -5  15     2090.10     1959.81    202.09 o 
  -4  -5  15      891.93      745.06    124.14 o 
  -3  -5  15      251.37      231.98     77.77 o 
  -2  -5  15     2046.27     2115.34    135.05 o 
  -1  -5  15     1900.14     1950.28    260.70 o 
   0  -5  15     1917.59     1931.46    158.31 o 
   1  -5  15      942.91     1037.28    119.89 o 
   2  -5  15       23.09       61.10     47.38 o 
   3  -5  15     1846.64     1822.85    173.78 o 
   4  -5  15      830.82      892.80    129.91 o 
   5  -5  15      725.83      782.21    126.53 o 
   6  -5  15      973.85      957.44    144.67 o 
  -5  -4  15       16.48       77.04     54.44 o 
  -4  -4  15      961.90      973.02    140.33 o 
  -3  -4  15      776.88      934.98    137.84 o 
  -2  -4  15        7.04      -26.75     58.34 o 
  -1  -4  15     2998.20     3350.60    156.91 o 
   0  -4  15       92.03      159.18     41.37 o 
   1  -4  15     1734.81     1650.71    102.10 o 
   2  -4  15     5083.38     4742.74    182.82 o 
   3  -4  15       38.80       94.23     51.17 o 
   4  -4  15     2370.20     2424.83    207.40 o 
   5  -4  15      652.02      900.04    127.82 o 
   6  -4  15      486.49      405.68     95.16 o 
  -5  -3  15      980.76      939.21    136.87 o 
  -4  -3  15        3.09       88.44     62.20 o 
  -3  -3  15     1106.19     1169.14    149.64 o 
  -2  -3  15      890.47     1103.67     88.35 o 
  -1  -3  15      572.93      401.79     52.39 o 
   0  -3  15     4907.48     5008.12    196.08 o 
   1  -3  15      471.27      478.34     56.79 o 
   2  -3  15     1360.23     1353.55    119.93 o 
   3  -3  15     3215.03     3444.29    236.48 o 
   4  -3  15      106.73      241.63     72.46 o 
   5  -3  15     1058.91      974.92    138.05 o 
   6  -3  15     1191.08     1338.00    169.90 o 
  -5  -2  15       78.94      102.80     57.74 o 
  -4  -2  15     1546.14     1595.04    172.11 o 
  -3  -2  15      130.05       51.77     49.44 o 
  -2  -2  15     1623.50     1692.79    114.71 o 
  -1  -2  15     1002.20     1052.28     78.57 o 
   0  -2  15      377.09      333.13     50.11 o 
   1  -2  15     5032.50     4976.26    158.35 o 
   2  -2  15     2700.49     2654.92    194.38 o 
   3  -2  15      693.65      674.06     67.13 o 
   4  -2  15     4086.64     4404.57    282.93 o 
   5  -2  15      332.10      260.48     80.60 o 
   6  -2  15      599.52      494.42    105.03 o 
  -6  -1  15      821.72      826.97    127.61 o 
  -5  -1  15      637.84      739.36    123.64 o 
  -4  -1  15       53.29       -1.25     43.35 o 
  -3  -1  15     5232.93     4645.09    502.19 o 
  -2  -1  15      666.85      830.02     64.37 o 
  -1  -1  15     1351.99     1305.59     85.39 o 
   0  -1  15     3125.96     3166.15    144.36 o 
   1  -1  15        8.71       28.47     22.32 o 
   2  -1  15     3179.93     3176.56    121.94 o 
   3  -1  15     4163.19     4223.87    174.07 o 
   4  -1  15     1171.17     1073.69     89.68 o 
   5  -1  15     1054.92     1109.28    141.12 o 
   6  -1  15      357.86      310.56     86.78 o 
   7  -1  15      807.63     1005.09    149.95 o 
  -6   0  15        1.45       16.76     47.86 o 
  -5   0  15      857.31      892.16    132.83 o 
  -4   0  15     3303.56     3120.96    242.76 o 
  -3   0  15     1462.23     1106.33    101.67 o 
  -2   0  15     4334.58     4351.52    156.38 o 
  -1   0  15     1960.07     2008.18    105.50 o 
   0   0  15     4568.81     4546.66    175.82 o 
   1   0  15     2347.51     2136.23     96.05 o 
   2   0  15        7.19       11.52     22.02 o 
   3   0  15     3508.09     3314.63    125.42 o 
   4   0  15     2175.85     2179.63    261.73 o 
   5   0  15      260.22      217.28     41.20 o 
   6   0  15     3321.51     3641.81    168.32 o 
   7   0  15      441.64      632.26    127.02 o 
  -6   1  15     1869.21     1788.94    189.65 o 
  -5   1  15      161.45       47.61     51.98 o 
  -4   1  15     3034.81     2775.52    228.01 o 
  -3   1  15     6111.43     6127.87    347.58 o 
  -2   1  15     4071.96     4160.95    148.17 o 
  -1   1  15     1240.84     1172.75     77.97 o 
   0   1  15     1467.56     1517.05     94.54 o 
   1   1  15      156.03      190.53     40.77 o 
   2   1  15     6459.49     6829.71    190.88 o 
   3   1  15      212.26      140.25     35.30 o 
   4   1  15     2788.52     2656.00    105.96 o 
   5   1  15      174.03      209.83     32.80 o 
   6   1  15      153.22      144.43     37.90 o 
   7   1  15     3346.34     3306.79    273.12 o 
  -6   2  15      103.65      139.32     68.50 o 
  -5   2  15     1975.93     2231.10    208.36 o 
  -4   2  15      318.89      237.14     70.33 o 
  -3   2  15     4789.26     4534.13    290.21 o 
  -2   2  15     2369.01     2341.93    103.32 o 
  -1   2  15       35.86       26.14     40.21 o 
   0   2  15     6049.43     6276.64    321.12 o 
   1   2  15     3815.09     3707.04    228.48 o 
   2   2  15       33.83       97.61     48.40 o 
   3   2  15     4025.26     4282.20    170.15 o 
   4   2  15      681.53      777.74     67.53 o 
   5   2  15      971.58     1034.54     76.49 o 
   6   2  15     1667.91     1775.54    100.50 o 
   7   2  15      140.22      137.41     61.25 o 
  -6   3  15     1013.59      961.08    144.95 o 
  -5   3  15      136.50      176.41     70.06 o 
  -4   3  15     2453.07     2627.14    220.42 o 
  -3   3  15      942.95      738.99     27.18 o 
  -2   3  15       90.49       77.85     24.94 o 
  -1   3  15       50.27      -24.00     52.97 o 
   0   3  15     3002.76     3250.95    215.05 o 
   1   3  15     7693.59     7950.24    359.30 o 
   2   3  15     5961.00     5899.68    208.45 o 
   3   3  15     1267.79     1202.88     84.37 o 
   4   3  15     1425.77     1453.36     91.31 o 
   5   3  15      421.84      386.86     47.14 o 
   6   3  15      688.70      741.89    102.66 o 
   7   3  15     2918.38     2860.65    214.15 o 
  -6   4  15     1642.31     1826.86    194.89 o 
  -5   4  15      944.41      826.31    132.56 o 
  -4   4  15      368.35      253.87     81.92 o 
  -3   4  15     1767.93     1551.18     52.74 o 
  -2   4  15     2968.84     2914.03    219.01 o 
  -1   4  15     1942.94     1707.54    156.62 o 
   0   4  15     4854.93     4786.03    266.09 o 
   1   4  15       64.56       55.33     41.33 o 
   2   4  15     1415.23     1531.45    123.04 o 
   3   4  15     1850.29     2003.20    168.67 o 
   4   4  15      482.99      518.12     54.37 o 
   5   4  15     2291.55     2289.73    173.27 o 
   6   4  15      807.64      833.61    114.43 o 
   7   4  15      471.27      488.24     89.15 o 
  -6   5  15      250.61      299.00     94.90 o 
  -5   5  15     1152.85     1255.30    160.04 o 
  -4   5  15      888.21     1060.73    141.99 o 
  -3   5  15        0.33       10.27     10.02 o 
  -2   5  15     4725.02     4351.06    273.28 o 
  -1   5  15     1234.40     1016.05    120.23 o 
   0   5  15     1329.47     1289.08    128.78 o 
   1   5  15     7596.45     6936.46    321.51 o 
   2   5  15        8.61       11.61     23.65 o 
   3   5  15      389.44      360.88     46.44 o 
   4   5  15     3870.36     3803.34    289.29 o 
   5   5  15       49.82       25.67     18.00 o 
   6   5  15     2912.51     2672.94    216.96 o 
   7   5  15      610.09      685.21    112.67 o 
  -6   6  15     2812.89     2653.74    245.76 o 
  -5   6  15       54.60       -8.23     43.81 o 
  -4   6  15      723.31      699.49    116.45 o 
  -3   6  15     5743.26     5893.91    338.83 o 
  -2   6  15     1743.19     1666.12    191.25 o 
  -1   6  15     2212.24     2122.24    175.34 o 
   0   6  15     1238.87     1367.45    134.31 o 
   1   6  15        2.92       -4.25     27.26 o 
   2   6  15     1137.35     1205.66     85.81 o 
   3   6  15      725.92      628.11     65.17 o 
   4   6  15      146.17      128.21     29.97 o 
   5   6  15     2599.86     2501.50    142.03 o 
   6   6  15        7.93      118.19     50.30 o 
   7   6  15      987.12     1089.17    144.26 o 
  -6   7  15       39.34      -35.11     43.89 o 
  -5   7  15     1225.39     1215.63    163.93 o 
  -4   7  15     1248.83     1354.61    163.44 o 
  -3   7  15     1691.08     1341.62    154.75 o 
  -2   7  15     4084.57     3931.79    154.44 o 
  -1   7  15      543.45      577.55     94.30 o 
   0   7  15      114.47       93.60     43.15 o 
   1   7  15       58.86       35.60     27.14 o 
   2   7  15      217.25      234.93     41.10 o 
   3   7  15     5527.53     5370.53    193.82 o 
   4   7  15     2934.97     3237.49    154.74 o 
   5   7  15      511.14      437.75     91.27 o 
   6   7  15     2702.95     2774.91    234.03 o 
   7   7  15       49.42      181.13     72.20 o 
  -6   8  15      449.16      503.34    110.71 o 
  -5   8  15      147.95      -24.59     41.29 o 
  -4   8  15     2216.16     2230.67    210.01 o 
  -3   8  15     3350.68     3557.17    257.15 o 
  -2   8  15      265.85      290.47     62.09 o 
  -1   8  15     3574.81     3272.87    313.83 o 
   0   8  15       17.43       56.73     40.69 o 
   1   8  15     1509.33     1581.61    103.78 o 
   2   8  15     5265.99     5160.58    275.38 o 
   3   8  15      946.39      923.81     72.23 o 
   4   8  15     1913.54     2010.85    102.02 o 
   5   8  15     2321.33     2267.81    210.19 o 
   6   8  15     1340.71     1258.07    161.31 o 
   7   8  15     1689.32     1641.60    192.00 o 
  -5   9  15     3198.93     3329.79    271.42 o 
  -4   9  15       19.24       71.70     50.18 o 
  -3   9  15     3076.69     3215.18    242.83 o 
  -2   9  15     2626.53     2556.70    128.66 o 
  -1   9  15      178.13      183.01     37.06 o 
   0   9  15     2936.93     2949.17    151.04 o 
   1   9  15     1371.89     1376.93     98.10 o 
   2   9  15     4183.49     4221.47    174.67 o 
   3   9  15     8049.56     8083.46    255.08 o 
   4   9  15      171.66      113.47     26.98 o 
   5   9  15     1138.07     1233.66    161.75 o 
   6   9  15      792.76     1000.32    151.90 o 
  -5  10  15     1284.26     1251.01    167.85 o 
  -4  10  15     1743.45     1824.72    192.47 o 
  -3  10  15       28.06       53.88     54.25 o 
  -2  10  15      204.78      160.36     34.94 o 
  -1  10  15     2153.24     2296.15    187.01 o 
   0  10  15      383.76      359.89     55.68 o 
   1  10  15     6284.17     6450.90    236.35 o 
   2  10  15      794.13      944.77     80.09 o 
   3  10  15     1030.20     1064.67     79.70 o 
   4  10  15      375.40      471.53     47.98 o 
   5  10  15      178.78      291.65     83.93 o 
   6  10  15      591.04      675.88    129.15 o 
  -5  11  15      559.01      590.89    118.07 o 
  -4  11  15      824.14      966.36    145.85 o 
  -3  11  15     1116.36     1164.63    148.07 o 
  -2  11  15       65.01      -27.65     47.49 o 
  -1  11  15      911.43      907.78    116.81 o 
   0  11  15     2060.40     1987.74    126.73 o 
   1  11  15      536.10      489.77     65.14 o 
   2  11  15     4106.90     4337.24    144.04 o 
   3  11  15     2875.08     3036.62    189.09 o 
   4  11  15        5.91      -45.51     45.51 o 
   5  11  15      263.57      339.13     92.28 o 
   6  11  15     2092.91     1918.17    222.97 o 
  -4  12  15     1358.43     1518.51    182.18 o 
  -3  12  15      183.14      174.52     68.92 o 
  -2  12  15     1196.75     1108.33    138.77 o 
  -1  12  15     1008.84      960.66    123.19 o 
   0  12  15     2384.17     2258.02    137.70 o 
   1  12  15     1068.62     1261.80     98.21 o 
   2  12  15       34.75       53.70     30.54 o 
   3  12  15     4661.90     5010.62    193.78 o 
   4  12  15     1819.94     1679.14    192.67 o 
   5  12  15        1.56       14.79     39.83 o 
   6  12  15     2656.62     2738.35    266.59 o 
  -4  13  15     1001.04      984.87    151.01 o 
  -3  13  15     3027.84     3034.13    249.30 o 
  -2  13  15       13.95       16.13     44.85 o 
  -1  13  15     3474.91     3030.10    226.76 o 
   0  13  15     1858.67     1928.86    128.64 o 
   1  13  15      475.04      432.38     60.70 o 
   2  13  15     2084.36     2397.68    134.51 o 
   3  13  15      369.69      385.89     85.82 o 
   4  13  15      600.04      535.33    119.85 o 
   5  13  15     1366.58     1562.39    191.52 o 
  -3  14  15     1300.53     1104.68    154.80 o 
  -2  14  15     2100.69     1922.98    192.27 o 
  -1  14  15      235.92      156.78     64.43 o 
   0  14  15     1559.83     1652.44    122.13 o 
   1  14  15      453.46      434.77     82.89 o 
   2  14  15      259.43      172.58     41.23 o 
   3  14  15     2494.97     2562.81    246.01 o 
   4  14  15      343.73      349.05     95.35 o 
   5  14  15      237.71      132.07     64.01 o 
  -3  15  15      779.04      727.06    129.74 o 
  -2  15  15      998.64      996.78    141.39 o 
  -1  15  15     2889.28     2830.91    169.51 o 
   0  15  15       56.50       84.42     43.97 o 
   1  15  15      837.05      849.36     87.48 o 
   2  15  15      660.55      767.26    219.18 o 
   3  15  15       10.90       53.36     58.96 o 
   4  15  15     1581.65     1628.34    203.06 o 
  -2  16  15      395.02      503.53    105.90 o 
  -1  16  15      445.13      527.39    122.00 o 
   0  16  15     1268.48     1248.55    110.42 o 
   1  16  15      622.22      544.18     73.24 o 
   2  16  15     1444.48     1505.52    198.51 o 
   3  16  15     3094.56     3290.78    290.40 o 
  -1  17  15      589.07      556.06     81.06 o 
   0  17  15        8.33       33.80     30.24 o 
   1  17  15     1003.02     1036.10    120.44 o 
   2  17  15      670.66      659.48    129.12 o 
  -1  -9  16      133.90      100.67     59.52 o 
   0  -9  16     2116.42     2166.84    205.56 o 
   1  -9  16      381.84      383.82     97.14 o 
   2  -9  16      989.39      983.13    141.91 o 
  -2  -8  16     2273.30     2211.46    230.94 o 
  -1  -8  16     1120.60     1201.43    120.70 o 
   0  -8  16      551.32      306.91     80.65 o 
   1  -8  16     1236.59     1243.70    151.67 o 
   2  -8  16      104.11       76.95     57.35 o 
   3  -8  16     1127.57     1127.05    153.43 o 
  -3  -7  16     2363.94     2227.50    228.71 o 
  -2  -7  16       74.92      133.90     75.92 o 
  -1  -7  16     1232.30     1158.45    245.95 o 
   0  -7  16     1139.20     1191.82    138.98 o 
   1  -7  16      955.93     1035.44    132.56 o 
   2  -7  16     1261.15     1618.68    169.24 o 
   3  -7  16      192.68      130.62     60.01 o 
   4  -7  16      695.14      626.76    119.45 o 
  -3  -6  16      721.40      807.69    131.31 o 
  -2  -6  16     2872.81     3079.54    262.66 o 
  -1  -6  16       10.24      -15.26     38.05 o 
   0  -6  16     1382.39     1336.25    140.91 o 
   1  -6  16     1133.25     1099.34    130.15 o 
   2  -6  16        0.72      -52.06     52.06 o 
   3  -6  16     1415.58     1184.63    150.64 o 
   4  -6  16     1012.24     1082.30    146.64 o 
   5  -6  16      163.56        7.48     45.56 o 
  -4  -5  16     1101.78      862.67    141.88 o 
  -3  -5  16      771.64      778.86    130.83 o 
  -2  -5  16      376.70      232.57     46.67 o 
  -1  -5  16     1386.82     1483.94    109.05 o 
   0  -5  16      387.24      397.67     59.90 o 
   1  -5  16     2335.84     2486.75    192.89 o 
   2  -5  16     1003.14      984.91    127.21 o 
   3  -5  16       29.74       19.67     45.37 o 
   4  -5  16     2713.37     2813.62    233.01 o 
   5  -5  16      911.51     1016.25    145.69 o 
  -4  -4  16       19.91       40.32     49.55 o 
  -3  -4  16     1800.14     1607.76    180.14 o 
  -2  -4  16     2860.39     2890.49    205.23 o 
  -1  -4  16       66.19       52.27     31.28 o 
   0  -4  16     2204.57     2402.67    135.56 o 
   1  -4  16     2379.73     2124.22    173.54 o 
   2  -4  16     1227.75     1107.65    130.74 o 
   3  -4  16     1594.96     1615.15    166.04 o 
   4  -4  16       81.59       33.40     47.37 o 
   5  -4  16      844.40      857.18    130.34 o 
  -5  -3  16      581.66      529.46    109.36 o 
  -4  -3  16     1396.90     1465.31    174.48 o 
  -3  -3  16       72.07        4.36     34.00 o 
  -2  -3  16      990.26      980.76     79.26 o 
  -1  -3  16     1147.24     1235.73     91.50 o 
   0  -3  16      104.09      151.19     38.93 o 
   1  -3  16     6383.62     6392.05    345.15 o 
   2  -3  16     3625.79     3599.17    160.84 o 
   3  -3  16      347.28      270.93     76.92 o 
   4  -3  16     4017.36     3989.29    276.63 o 
   5  -3  16       23.00       21.11     61.66 o 
   6  -3  16      643.46      831.43    140.58 o 
  -5  -2  16     1184.32     1419.87    173.72 o 
  -4  -2  16      241.65      106.94     62.78 o 
  -3  -2  16     3216.57     3351.03    261.07 o 
  -2  -2  16      165.80      184.41     37.81 o 
  -1  -2  16      745.07      711.28     67.56 o 
   0  -2  16     2267.74     2273.46    126.38 o 
   1  -2  16      549.24      414.08    100.22 o 
   2  -2  16     5346.39     5195.05    200.12 o 
   3  -2  16     1228.96     1314.51    143.62 o 
   4  -2  16      130.63      145.62     64.26 o 
   5  -2  16     2480.80     2739.22    233.29 o 
   6  -2  16      377.55      387.59     99.62 o 
  -5  -1  16     1290.40     1340.86    166.03 o 
  -4  -1  16     1221.65      916.47    134.52 o 
  -3  -1  16      947.72      960.15    136.91 o 
  -2  -1  16     4974.63     5067.10    181.49 o 
  -1  -1  16       95.06      114.98     44.04 o 
   0  -1  16     1823.91     1784.17    108.88 o 
   1  -1  16     2744.39     2932.65    147.35 o 
   2  -1  16       32.64       42.00     27.30 o 
   3  -1  16     3852.02     3827.94    168.81 o 
   4  -1  16     1537.78     1631.32    167.93 o 
   5  -1  16       68.20       37.48     55.25 o 
   6  -1  16     1748.02     1653.20    187.89 o 
  -5   0  16      128.96      157.48     65.08 o 
  -4   0  16     1234.06     1177.73    156.26 o 
  -3   0  16     1914.14     1980.81    192.31 o 
  -2   0  16        1.17       14.38     23.79 o 
  -1   0  16     2029.96     1794.54    103.12 o 
   0   0  16     2043.75     1991.64    151.75 o 
   1   0  16      488.37      490.26     61.80 o 
   2   0  16     2398.78     2550.38    137.55 o 
   3   0  16       34.30        1.09     20.29 o 
   4   0  16     1022.27      967.66     93.24 o 
   5   0  16     3833.74     3889.49    174.25 o 
   6   0  16        4.21      -76.15     76.15 o 
  -5   1  16     1718.78     1597.72    180.19 o 
  -4   1  16      739.12      699.26    118.28 o 
  -3   1  16     4147.36     3930.42    276.68 o 
  -2   1  16     3164.63     3271.59    131.37 o 
  -1   1  16       15.52       -1.59     25.66 o 
   0   1  16     1006.13      947.80    132.76 o 
   1   1  16     5940.95     5926.60    215.48 o 
   2   1  16      798.64      819.96     75.09 o 
   3   1  16     3511.69     3616.98    219.61 o 
   4   1  16      616.63      638.08     56.24 o 
   5   1  16      878.58      931.38     66.52 o 
   6   1  16     2085.82     2206.50    132.77 o 
  -5   2  16        4.20      -11.81     43.72 o 
  -4   2  16     2437.39     2410.86    217.54 o 
  -3   2  16      345.22      270.98     85.50 o 
  -2   2  16     3222.31     3210.06    128.56 o 
  -1   2  16     4048.65     4171.99    181.81 o 
   0   2  16      310.09      326.43     49.01 o 
   1   2  16     8278.78     7755.24    370.73 o 
   2   2  16      640.61      647.88     90.47 o 
   3   2  16      481.49      393.27     70.68 o 
   4   2  16     3277.27     3345.36    150.33 o 
   5   2  16      194.67      254.66     42.63 o 
   6   2  16      762.41      784.76    101.81 o 
   7   2  16      746.60      845.52    146.17 o 
  -5   3  16     1002.77      882.71    139.37 o 
  -4   3  16      163.17      166.53     67.72 o 
  -3   3  16     5783.04     5613.66    336.09 o 
  -2   3  16       42.22       91.26     24.50 o 
  -1   3  16      306.04      314.47     43.58 o 
   0   3  16     5214.29     5483.43    301.92 o 
   1   3  16       10.54       26.77     38.14 o 
   2   3  16      676.50      775.14    100.65 o 
   3   3  16     3272.66     3371.75    151.09 o 
   4   3  16      101.90       71.54     28.63 o 
   5   3  16      804.12      856.81     71.81 o 
   6   3  16      420.66      450.80     81.43 o 
   7   3  16      145.76      152.87     54.64 o 
  -5   4  16     1186.80     1302.57    163.94 o 
  -4   4  16      758.71      977.01    139.89 o 
  -3   4  16       59.67       91.22     49.22 o 
  -2   4  16      588.38      600.59     59.62 o 
  -1   4  16      952.70      910.50    120.49 o 
   0   4  16       29.93       96.98     54.16 o 
   1   4  16     2361.79     2348.45    177.66 o 
   2   4  16      594.58      632.48     65.09 o 
   3   4  16      469.69      438.01     59.32 o 
   4   4  16     3682.96     3809.01    159.13 o 
   5   4  16      299.64      291.12     40.83 o 
   6   4  16     1720.76     1562.52    156.47 o 
   7   4  16      761.50      773.75    113.71 o 
  -5   5  16       87.35       20.35     45.17 o 
  -4   5  16     1657.40     1810.93    185.70 o 
  -3   5  16     2981.48     3309.57    249.05 o 
  -2   5  16      154.12      160.73     29.23 o 
  -1   5  16     1475.84     1437.16    146.70 o 
   0   5  16     3068.80     3035.69    211.06 o 
   1   5  16      876.68      831.13    102.49 o 
   2   5  16     2467.82     2427.01    128.47 o 
   3   5  16     3459.15     3420.10    151.18 o 
   4   5  16      753.82      714.08     64.15 o 
   5   5  16     2072.64     2127.33    108.84 o 
   6   5  16        8.24      -23.53     30.60 o 
   7   5  16     1216.01     1565.03    169.05 o 
  -5   6  16     2424.87     2705.36    242.06 o 
  -4   6  16      183.36      215.54     73.34 o 
  -3   6  16      573.43      565.84    107.29 o 
  -2   6  16     3002.77     2958.44    307.06 o 
  -1   6  16        4.96       53.17     41.65 o 
   0   6  16     6683.25     6309.70    321.89 o 
   1   6  16     8404.64     8278.76    368.59 o 
   2   6  16     2436.31     2234.12    122.44 o 
   3   6  16     1753.07     1815.61    106.75 o 
   4   6  16     2819.26     2875.78    133.56 o 
   5   6  16      579.72      545.42     94.26 o 
   6   6  16     2785.71     2751.80    227.37 o 
   7   6  16       31.59       38.67     35.97 o 
  -5   7  16        5.75       42.27     66.20 o 
  -4   7  16     1944.61     1937.05    197.17 o 
  -3   7  16     4306.51     4642.20    303.15 o 
  -2   7  16      361.18      284.65     94.69 o 
  -1   7  16     6310.94     6445.70    339.18 o 
   0   7  16     1240.76     1334.25    136.79 o 
   1   7  16     1050.25     1021.20    161.24 o 
   2   7  16     1041.82      939.40     78.89 o 
   3   7  16      383.56      390.33     51.10 o 
   4   7  16     3100.69     3198.07    197.07 o 
   5   7  16      302.84      302.07     79.72 o 
   6   7  16       90.12      187.06     70.91 o 
  -5   8  16     2953.43     3321.76    275.52 o 
  -4   8  16       64.57       40.31     48.72 o 
  -3   8  16     1467.12     1597.65    174.66 o 
  -2   8  16     5519.04     5166.91    258.17 o 
  -1   8  16      130.77      137.90     33.15 o 
   0   8  16     6094.50     5944.03    311.65 o 
   1   8  16     1899.56     1960.54    120.03 o 
   2   8  16      256.80      270.14     45.44 o 
   3   8  16      437.05      438.19     53.45 o 
   4   8  16     1469.17     1340.82     86.08 o 
   5   8  16     2814.34     2683.10    229.45 o 
   6   8  16     1353.23     1329.74    164.02 o 
  -5   9  16      605.26      637.91    122.95 o 
  -4   9  16      776.60      617.82    117.71 o 
  -3   9  16      905.53      849.97    133.57 o 
  -2   9  16     3294.11     3077.04    168.62 o 
  -1   9  16     2818.07     2737.71    210.04 o 
   0   9  16       28.48       36.91     51.08 o 
   1   9  16     2432.27     2311.17    132.13 o 
   2   9  16     1452.59     1560.83    260.75 o 
   3   9  16     1238.54     1336.10     91.60 o 
   4   9  16     2339.42     2454.42    118.55 o 
   5   9  16        3.89      142.07     60.93 o 
   6   9  16     1106.50     1253.78    166.91 o 
  -5  10  16      371.70      404.81    103.01 o 
  -4  10  16      373.77      254.05     87.86 o 
  -3  10  16     1379.57     1508.84    170.49 o 
  -2  10  16      569.51      299.49     80.98 o 
  -1  10  16     2245.60     2089.59    182.20 o 
   0  10  16     3710.90     3827.28    181.98 o 
   1  10  16      168.86      178.66     44.69 o 
   2  10  16     2731.96     3077.21    150.49 o 
   3  10  16     2589.93     2541.56    130.34 o 
   4  10  16      164.03      188.04     71.34 o 
   5  10  16     2010.22     1885.61    203.93 o 
   6  10  16        6.14       17.28     44.98 o 
  -4  11  16     1417.91     1460.15    180.93 o 
  -3  11  16      177.91      198.58     68.65 o 
  -2  11  16     1070.26     1042.46    137.78 o 
  -1  11  16       11.05      -52.80     52.80 o 
   0  11  16      380.32      358.67     55.41 o 
   1  11  16     2861.79     2849.28    151.77 o 
   2  11  16     1046.61      962.07     84.36 o 
   3  11  16     2455.97     2619.89    133.34 o 
   4  11  16      291.05      382.23     91.93 o 
   5  11  16       52.40      -68.69     68.69 o 
   6  11  16     1420.45     1671.72    206.04 o 
  -4  12  16     2843.21     2877.99    252.61 o 
  -3  12  16     1499.15     1548.44    178.77 o 
  -2  12  16        4.92      -15.73     45.48 o 
  -1  12  16     1295.67     1242.00    141.87 o 
   0  12  16      174.84      166.22     46.40 o 
   1  12  16      157.88      109.35     35.28 o 
   2  12  16     3237.47     3398.71    297.97 o 
   3  12  16       11.07       -0.24     23.28 o 
   4  12  16      482.36      557.08    118.07 o 
   5  12  16      356.11      385.52    101.49 o 
  -3  13  16      920.88     1072.25    148.77 o 
  -2  13  16     1776.62     1783.17    183.93 o 
  -1  13  16        1.12      -44.50     44.50 o 
   0  13  16     1982.72     1817.89    186.26 o 
   1  13  16      953.60      729.25     79.70 o 
   2  13  16      480.11      476.72    114.45 o 
   3  13  16     1482.77     1646.03    195.25 o 
   4  13  16      110.68       21.07     37.86 o 
   5  13  16      695.29      653.71    128.51 o 
  -3  14  16      584.48      835.37    139.73 o 
  -2  14  16      599.20      676.84    115.16 o 
  -1  14  16     2587.08     2477.70    209.22 o 
   0  14  16      477.74      371.14     97.60 o 
   1  14  16     1806.21     1853.20    126.11 o 
   2  14  16     1136.34     1210.57     98.61 o 
   3  14  16        1.51       -0.41     30.82 o 
   4  14  16      545.16      586.03    121.11 o 
  -2  15  16      399.99      294.22     91.41 o 
  -1  15  16      164.44      103.20     54.31 o 
   0  15  16     2728.09     2764.38    166.11 o 
   1  15  16       13.92       36.99     36.85 o 
   2  15  16      313.81      250.85     52.90 o 
   3  15  16     2327.83     2490.97    251.87 o 
  -1  16  16     1083.16     1405.81    168.87 o 
   0  16  16       82.98       63.38     37.63 o 
   1  16  16     1532.11     1455.89    117.77 o 
   2  16  16      121.70      160.50     78.76 o 
   0  -8  17      237.66      403.58     87.57 o 
   1  -8  17       17.23      -41.77     57.26 o 
  -2  -7  17     1099.40     1561.52    195.95 o 
  -1  -7  17      220.65      268.30     54.50 o 
   0  -7  17      693.34      663.90    109.13 o 
   1  -7  17     1202.20     1307.14    151.70 o 
   2  -7  17      210.33       94.05     57.83 o 
   3  -7  17     1228.57     1368.06    166.00 o 
  -2  -6  17        5.70      -50.65     50.65 o 
  -1  -6  17     2031.92     2424.65    148.37 o 
   0  -6  17      808.55      772.78     85.27 o 
   1  -6  17     2101.95     2157.84    189.23 o 
   2  -6  17     1765.34     1988.80    185.57 o 
   3  -6  17      112.95       18.98     49.13 o 
   4  -6  17     1040.18      876.89    139.19 o 
  -3  -5  17     1241.84     1193.63    162.99 o 
  -2  -5  17     1287.23     1768.28    198.72 o 
  -1  -5  17        5.29       53.64     36.41 o 
   0  -5  17     4089.81     3953.36    189.08 o 
   1  -5  17      284.00      270.98     74.18 o 
   2  -5  17      537.28      622.20    107.08 o 
   3  -5  17      976.05      944.88    132.04 o 
   4  -5  17       61.93       35.42     56.46 o 
  -3  -4  17       61.18       25.31     48.43 o 
  -2  -4  17      671.54      759.04    129.92 o 
  -1  -4  17     1863.95     1927.65    122.13 o 
   0  -4  17       63.91       72.59     40.69 o 
   1  -4  17     3016.21     2837.72    258.88 o 
   2  -4  17      785.22      844.20    116.21 o 
   3  -4  17       57.23       59.64     38.86 o 
   4  -4  17      950.45      802.72    129.99 o 
   5  -4  17      194.97      129.52     69.90 o 
  -4  -3  17      196.64      357.36     95.52 o 
  -3  -3  17     1632.99     1399.64    174.22 o 
  -2  -3  17      655.60      811.70    134.48 o 
  -1  -3  17      799.41      780.93    101.62 o 
   0  -3  17     2040.05     2218.21    131.44 o 
   1  -3  17      468.52      431.20     59.39 o 
   2  -3  17     1908.84     2118.77    181.74 o 
   3  -3  17     1508.29     1642.70    168.61 o 
   4  -3  17      237.53      222.99     74.97 o 
   5  -3  17     1933.89     1716.15    188.81 o 
  -4  -2  17     1518.12     1477.71    178.06 o 
  -3  -2  17      119.31      115.56     69.57 o 
  -2  -2  17     2036.31     2074.10    203.59 o 
  -1  -2  17       28.62        7.58     22.91 o 
   0  -2  17      645.72      664.98    130.18 o 
   1  -2  17     3317.25     3381.44    166.47 o 
   2  -2  17        2.05      -10.71     30.59 o 
   3  -2  17     1942.27     2099.21    187.63 o 
   4  -2  17     4514.18     4876.77    313.61 o 
   5  -2  17      655.86      628.38    113.74 o 
  -4  -1  17     2077.05     2008.46    208.72 o 
  -3  -1  17     2213.87     2549.80    228.01 o 
  -2  -1  17       64.99       46.42     94.65 o 
  -1  -1  17      312.47      419.85     53.06 o 
   0  -1  17       28.16       59.44     31.75 o 
   1  -1  17     2203.16     2096.58    126.18 o 
   2  -1  17     3176.03     3008.86    156.87 o 
   3  -1  17       89.06       92.61     39.97 o 
   4  -1  17     2924.84     2921.96    236.30 o 
   5  -1  17     1285.82     1506.32    175.61 o 
   6  -1  17       61.07       32.96     48.32 o 
  -5   0  17     2394.35     2100.59    217.10 o 
  -4   0  17       17.17       -2.46     36.89 o 
  -3   0  17     1541.15     1413.30    168.79 o 
  -2   0  17     2130.97     2136.14    108.55 o 
  -1   0  17       10.57        5.13     26.44 o 
   0   0  17     3463.97     3337.65    154.01 o 
   1   0  17     1959.75     1940.14    119.65 o 
   2   0  17     1590.15     1402.69    105.33 o 
   3   0  17     2278.48     2343.18    183.79 o 
   4   0  17      571.72      517.73     68.85 o 
   5   0  17     1395.36     1423.47    184.74 o 
   6   0  17     1254.37     1543.53    185.13 o 
  -5   1  17       85.58       63.79     45.33 o 
  -4   1  17     1308.79     1582.11    181.56 o 
  -3   1  17      391.94      433.31     96.91 o 
  -2   1  17      468.39      512.36     52.03 o 
  -1   1  17     3399.19     3491.18    151.74 o 
   0   1  17       13.62       27.64     29.34 o 
   1   1  17     6184.61     6070.68    224.56 o 
   2   1  17     2395.46     2151.39    127.60 o 
   3   1  17       87.18       38.69     33.90 o 
   4   1  17     1810.32     1914.01    124.64 o 
   5   1  17      979.66      978.39     70.38 o 
   6   1  17      879.58      875.16    140.33 o 
  -5   2  17      575.44      703.39    121.98 o 
  -4   2  17       67.89       20.41     55.15 o 
  -3   2  17     2108.93     2200.85    206.42 o 
  -2   2  17     2251.51     2368.17    110.58 o 
  -1   2  17     1911.44     1828.76    105.16 o 
   0   2  17     2611.23     2745.84    137.47 o 
   1   2  17      513.26      612.71     67.62 o 
   2   2  17     1333.08     1228.71    130.27 o 
   3   2  17     1552.20     1612.89    149.28 o 
   4   2  17      150.93      156.54     81.61 o 
   5   2  17     1816.57     1835.29    109.48 o 
   6   2  17      532.74      685.44     77.19 o 
  -5   3  17      313.40      333.15     89.21 o 
  -4   3  17     1625.10     1806.54    189.70 o 
  -3   3  17        6.27      -58.46     58.46 o 
  -2   3  17     1963.16     1927.43    113.32 o 
  -1   3  17      900.82      824.85     70.88 o 
   0   3  17     2880.92     2680.78    208.38 o 
   1   3  17     2235.37     1995.87    171.86 o 
   2   3  17     1614.91     1759.22    157.48 o 
   3   3  17      481.70      479.82     78.91 o 
   4   3  17     3793.44     3723.45    163.43 o 
   5   3  17      132.72       94.93     30.83 o 
   6   3  17     1943.28     1830.65    167.28 o 
  -5   4  17      505.12      524.64    111.44 o 
  -4   4  17      284.03      294.89     91.87 o 
  -3   4  17     2176.27     2254.31    208.19 o 
  -2   4  17      565.31      495.67     50.29 o 
  -1   4  17     2784.49     2768.80    216.42 o 
   0   4  17     1046.51      938.04    121.18 o 
   1   4  17        3.57      -25.06     51.87 o 
   2   4  17     5573.91     5574.79    292.34 o 
   3   4  17      422.35      377.15     61.45 o 
   4   4  17       14.16       28.69     30.50 o 
   5   4  17     2137.62     2212.01    117.71 o 
   6   4  17       27.10      140.66     53.22 o 
  -5   5  17     1549.89     1796.14    202.47 o 
  -4   5  17      107.34      116.47     67.90 o 
  -3   5  17      626.04      648.53    112.69 o 
  -2   5  17     2366.99     2364.90    203.28 o 
  -1   5  17       54.88       72.90     47.95 o 
   0   5  17      804.29      859.83    118.13 o 
   1   5  17     1346.59     1305.85    133.73 o 
   2   5  17      168.39      161.16     40.16 o 
   3   5  17     3280.72     3307.93    154.05 o 
   4   5  17     2845.26     2714.72    133.79 o 
   5   5  17      825.66      860.83    119.22 o 
   6   5  17     1459.35     1272.66    146.88 o 
  -5   6  17       11.51        5.72     41.11 o 
  -4   6  17     1420.61     1297.28    163.40 o 
  -3   6  17     1860.41     1930.34    194.78 o 
  -2   6  17      185.12      224.11     74.07 o 
  -1   6  17      887.89     1024.18    129.99 o 
   0   6  17      464.45      352.77     74.45 o 
   1   6  17     3840.94     3609.25    229.18 o 
   2   6  17     2310.00     2371.16    157.06 o 
   3   6  17        2.09      -31.97     31.97 o 
   4   6  17      894.18      941.82     76.26 o 
   5   6  17     1640.72     1474.62    160.74 o 
   6   6  17      406.09      420.97     87.59 o 
  -5   7  17      547.15      706.61    130.91 o 
  -4   7  17       33.35       40.88     48.93 o 
  -3   7  17     2257.11     2360.87    215.21 o 
  -2   7  17     3395.36     3564.05    259.04 o 
  -1   7  17      142.32       90.52     48.84 o 
   0   7  17     4816.03     4892.29    283.44 o 
   1   7  17      499.33      359.43     74.35 o 
   2   7  17     2283.96     2342.90    130.21 o 
   3   7  17     7611.69     7438.24    250.95 o 
   4   7  17        6.38       -4.18     20.51 o 
   5   7  17     1077.38     1083.25    142.69 o 
   6   7  17     1047.41     1165.57    152.98 o 
  -5   8  17     1221.28     1328.77    174.69 o 
  -4   8  17     2478.88     2609.32    236.25 o 
  -3   8  17      344.87      272.31     84.89 o 
  -2   8  17     1420.63     1463.21    159.41 o 
  -1   8  17     5350.43     5264.18    308.72 o 
   0   8  17        9.01       25.77     43.80 o 
   1   8  17     4590.39     4773.15    201.82 o 
   2   8  17      687.66      733.54     71.50 o 
   3   8  17      184.61      136.65     64.14 o 
   4   8  17      824.25      860.61     71.69 o 
   5   8  17       38.45       39.54     37.34 o 
   6   8  17      779.47      756.72    126.72 o 
  -4   9  17      552.76      664.47    122.54 o 
  -3   9  17     3241.56     3042.99    249.08 o 
  -2   9  17      552.28      680.79    113.98 o 
  -1   9  17     3548.59     3112.47    229.63 o 
   0   9  17     2286.70     2355.47    189.61 o 
   1   9  17      864.38      809.31     81.61 o 
   2   9  17      724.85      756.27     74.87 o 
   3   9  17      305.61      313.05     49.94 o 
   4   9  17       61.69       13.34     36.57 o 
   5   9  17     1330.66     1090.15    151.52 o 
   6   9  17      346.07      309.13     83.26 o 
  -4  10  17      601.09      555.46    117.89 o 
  -3  10  17       87.91       71.16     66.04 o 
  -2  10  17     1137.07      971.06    134.40 o 
  -1  10  17      175.59      223.44     72.13 o 
   0  10  17       18.88       28.09     42.93 o 
   1  10  17     2555.94     2907.01    159.71 o 
   2  10  17      212.98      227.07     64.96 o 
   3  10  17     1781.06     1802.02    110.79 o 
   4  10  17     1440.51     1553.82    177.50 o 
   5  10  17      918.14      878.30    139.33 o 
  -4  11  17     1278.60     1274.60    169.49 o 
  -3  11  17     2290.64     2207.42    213.23 o 
  -2  11  17      108.67       41.73     39.20 o 
  -1  11  17     1006.65     1058.91    133.96 o 
   0  11  17      385.69      371.21     81.66 o 
   1  11  17      256.25      209.76     76.15 o 
   2  11  17     2101.08     2132.20    128.44 o 
   3  11  17       95.27       74.26     47.20 o 
   4  11  17     1777.79     1934.12    208.39 o 
   5  11  17     2466.59     2423.20    243.47 o 
  -3  12  17     1090.50      802.44    128.63 o 
  -2  12  17     1704.90     1554.08    171.61 o 
  -1  12  17       18.31       59.28     53.27 o 
   0  12  17      625.13      586.66    104.46 o 
   1  12  17      403.44      422.27     63.31 o 
   2  12  17     1754.93     1698.10    115.45 o 
   3  12  17     3293.67     3350.50    281.73 o 
   4  12  17      458.78      398.82    101.07 o 
   5  12  17      664.64      831.39    144.94 o 
  -3  13  17      885.95      924.63    148.78 o 
  -2  13  17      732.46      898.44    131.82 o 
  -1  13  17     1630.58     1512.04    163.32 o 
   0  13  17       69.61       25.12     38.49 o 
   1  13  17      617.21      591.32     73.26 o 
   2  13  17      655.05      839.08     84.55 o 
   3  13  17      164.18      242.01     81.04 o 
   4  13  17     1650.81     1948.52    218.65 o 
  -2  14  17      992.85     1069.35    147.92 o 
  -1  14  17      389.80      419.59     91.85 o 
   0  14  17     1779.72     1832.98    133.22 o 
   1  14  17      361.95      378.29     62.44 o 
   2  14  17     2712.97     2923.60    158.95 o 
   3  14  17     1754.29     1871.39    215.12 o 
  -1  15  17     2024.03     1964.70    195.49 o 
   0  15  17      196.11      121.13     49.64 o 
   1  15  17     2295.31     2345.72    149.14 o 
   2  15  17     1018.74      850.02    145.78 o 
   3  15  17      792.13      579.81    125.01 o 
   1  16  17        8.77      -33.52     33.52 o 
  -1  -6  18        2.95       51.36     44.63 o 
   0  -6  18     4135.48     4297.80    278.75 o 
   1  -6  18      310.70      285.49     84.06 o 
   2  -6  18      122.15      -32.44     52.30 o 
  -2  -5  18      212.86      338.69     90.75 o 
  -1  -5  18     4213.60     4153.69    314.49 o 
   0  -5  18       67.20      255.57     55.19 o 
   1  -5  18     2126.65     2301.37    148.09 o 
   2  -5  18     1580.23     1388.52    158.41 o 
   3  -5  18      236.89      192.23     68.27 o 
  -3  -4  18     1526.84     1528.17    189.22 o 
  -2  -4  18      555.79      658.42    125.85 o 
  -1  -4  18      918.80     1027.13     91.93 o 
   0  -4  18     3246.99     3430.74    175.07 o 
   1  -4  18        0.00       36.35     31.16 o 
   2  -4  18      817.91      833.85    116.47 o 
   3  -4  18     1318.19     1425.49    162.50 o 
   4  -4  18      202.00      120.51     71.11 o 
  -3  -3  18      111.14      107.40     62.17 o 
  -2  -3  18     1715.15     1573.77    185.96 o 
  -1  -3  18      497.44      586.90     68.58 o 
   0  -3  18     1863.03     1716.72    181.41 o 
   1  -3  18     1954.41     1990.12    201.26 o
[truncated: 22,552 more chars]
